# Supplementary material for: Hypermutation-induced in vivo oxidative stress resistance enhances Vibrio cholerae host adaptation
Source: PLoS Pathog. 2018 Oct 30;14(10):e1007413. doi: 10.1371/journal.ppat.1007413 (PMC6226196; doi:10.1371/journal.ppat.1007413)
Supplement: S1 Data — (XLSX) [file ppat.1007413.s001.xlsx]

## Sheet: reads
ID	Gene	input 1	input 2	NAC-1	NAC-2	NAC+1	NAC+2	AVG ratio (NAC-/input)	STDEV ratio (NAC-/input)	AVG ratio (NAC+/input)	STDEV ratio (NAC+/input)
VC0001	hypothetical protein	40	31	0	0	14	25	0	0	0.578226	0.32276
VC0002	flavodoxin	4	4	0	2	0	0	0.25	0.353553	0	0
VC0003	tRNA modification GTPase	8	20	0	4	0	4	0.1	0.141421	0.1	0.141421
VC0008	amino acid ABC transporter, ATP-binding protein( EC:3.6.3.25 )	128	70	0	0	60	52	0	0	0.605804	0.193823
VC0009	amino acid ABC transproter, permease protein	97	22	1	0	22	32	0.00515464	0.00728976	0.840675	0.868144
VC0010	amino acid ABC transporter, periplasmic amino acid-binding portion	201	158	29	25	65	49	0.151253	0.0098636	0.316755	0.00937376
VC0011	hypothetical protein	9	0	0	0	0	0	N/C	N/C	N/C	N/C
VC0014	recombination protein F	197	0	0	0	0	0	N/C	N/C	N/C	N/C
VC0016	hypothetical protein	89	95	8	6	53	49	0.0765228	0.0189008	0.555648	0.0563678
VC0017	hypothetical protein	19	8	0	5	0	0	0.3125	0.441942	0	0
VC0018	16 kDa heat shock protein A	17	76	20	25	0	2	0.752709	0.599289	0.0131579	0.0186081
VC0019	valine--pyruvate transaminase( EC:2.6.1.66 )	139	72	1	6	0	0	0.0452638	0.0538385	0	0
VC0022	hypothetical protein	81	74	0	4	16	20	0.027027	0.038222	0.233901	0.0514345
VC0023	NADH dehydrogenase subunit II-related protein	49	35	161	164	3	2	3.98571	0.989949	0.0591837	0.00288615
VC0024	hypothetical protein	21	0	0	0	0	4	N/C	N/C	N/C	N/C
VC0026	zinc-binding alcohol dehydrogenase	157	80	19	25	58	46	0.21676	0.135397	0.472213	0.145362
VC0027	threonine dehydratase	21	19	15	15	69	59	0.75188	0.0531659	3.19549	0.127598
VC0028	dihydroxy-acid dehydratase( EC:4.2.1.9 )	87	31	4	1	0	0	0.0391175	0.00970076	0	0
VC0029	branched-chain amino acid aminotransferase( EC:2.6.1.42 )	148	82	1	1	0	0	0.00947594	0.0038455	0	0
VC0031	acetolactate synthase II large subunit( EC:2.2.1.6 )	81	44	0	0	4	5	0	0	0.0815095	0.0454342
VC0032	ComM-related protein	140	230	36	22	55	43	0.176398	0.114191	0.289907	0.145594
VC0033	hypothetical protein	99	38	64	56	0	0	1.06007	0.584933	0	0
VC0034	thiol:disulfide interchange protein	6	7	3103	3247	839	679	490.512	37.6955	118.417	30.2877
VC0035	hypothetical protein	232	174	54	57	7	6	0.280172	0.0670532	0.0323276	0.00304787
VC0036	FixG-related protein	113	140	31	40	2	5	0.280025	0.00804546	0.0267067	0.0127386
VC0038	hypothetical protein	2	19	0	0	0	4	0	0	0.105263	0.148865
VC0039	SpoOM-related protein	163	287	45	40	2	5	0.207723	0.0966621	0.0148458	0.00364278
VC0040	hemolysin, putative	18	10	0	0	3	15	0	0	0.833333	0.942809
VC0041	hypothetical protein	13	17	5	5	7	6	0.339367	0.0639916	0.445701	0.131183
VC0042	potassium uptake protein TrkH	135	51	14	13	29	84	0.179303	0.106913	0.930937	1.01275
VC0044	sun protein	133	8	17	15	24	54	1.00141	1.23544	3.46523	4.64537
VC0047	hypothetical protein	113	140	41	35	43	13	0.306416	0.0797842	0.236694	0.203416
VC0048	smf protein	64	124	30	27	15	52	0.343246	0.17749	0.326865	0.1308
VC0049	hypothetical protein	121	112	0	2	0	5	0.00892857	0.0126269	0.0223214	0.0315673
VC0050	DNA topoisomerase I-related protein	68	43	0	0	1	3	0	0	0.0422367	0.0389344
VC0051	phosphoribosylaminoimidazole carboxylase( EC:4.1.1.21 )	44	75	21	24	21	34	0.398636	0.111209	0.465303	0.0169277
VC0052	phosphoribosylaminoimidazole carboxylase catalytic subunit( EC:4.1.1.21 )	59	74	0	1	12	58	0.00675676	0.0095555	0.493587	0.410401
VC0054	Sua5/YciO/YrdC family protein	26	55	0	0	45	12	0	0	0.974476	1.06956
VC0055	coproporphyrinogen III oxidase( EC:1.3.3.3 )	110	179	0	0	0	4	0	0	0.0111732	0.0158013
VC0056	shikimate 5-dehydrogenase( EC:1.1.1.25 )	16	31	6	3	0	1	0.235887	0.196735	0.016129	0.0228099
VC0058	carbonic anhydrase, family 3	39	46	16	14	83	65	0.357302	0.0748887	1.77062	0.505696
VC0060	camphor resistance protein CrcB	58	24	7	5	20	57	0.164511	0.0619734	1.35991	1.43555
VC0061	thiamine biosynthesis protein ThiC	277	327	27	21	67	36	0.0808466	0.0235132	0.175984	0.0931864
VC0062	thiamine-phosphate pyrophosphorylase	133	203	4	6	18	45	0.0298159	0.000366662	0.178507	0.0610491
VC0063	thiF protein	57	113	42	42	2	4	0.554262	0.258208	0.035243	0.000219564
VC0064	sulfur carrier protein ThiS	1	20	0	0	0	8	0	0	0.2	0.282843
VC0065	thiazole synthase	102	68	74	42	157	157	0.671569	0.0762566	1.92402	0.544195
VC0066	thiamine biosynthesis protein ThiH	261	153	25	6	105	94	0.0675006	0.0400009	0.508339	0.149963
VC0067	aminopeptidase P	191	160	16	52	5	45	0.204385	0.170576	0.153714	0.180363
VC0068	transcriptional regulator, LysR family	102	65	0	1	14	71	0.00769231	0.0108786	0.614781	0.675324
VC0069	multidrug resistance protein, putative	546	247	109	224	117	145	0.553258	0.5001	0.400665	0.26358
VC0071	transcriptional regulator AsnC	45	40	1	1	18	18	0.0236111	0.00196419	0.425	0.0353553
VC0072	sensory box/GGDEF family protein	122	130	1	7	6	6	0.0310214	0.032279	0.0476671	0.00214005
VC0074	hypothetical protein	29	15	0	1	0	4	0.0333333	0.0471405	0.133333	0.188562
VC0075	MadN protein	14	60	0	6	1	0	0.05	0.0707107	0.0357143	0.0505076
VC0076	universal stress protein A	69	44	9	40	3	0	0.519763	0.550593	0.0217391	0.0307438
VC0077	hypothetical protein	1	13	0	0	0	0	0	0	0	0
VC0078	ferritin	316	228	24	55	83	51	0.158589	0.11687	0.243171	0.0275588
VC0079	universal stress protein UspB	160	51	8	2	0	0	0.0446078	0.00762566	0	0
VC0080	hypothetical protein	145	266	24	54	81	48	0.184262	0.0265096	0.369536	0.267406
VC0081	hypothetical protein	57	73	14	75	48	59	0.636506	0.552804	0.825162	0.0239611
VC0082	hypothetical protein	55	42	23	45	21	85	0.744805	0.461915	1.20281	1.16106
VC0087	sec-independent translocase	59	2	0	3	0	14	0.75	1.06066	3.5	4.94975
VC0088	hypothetical protein	16	40	0	0	0	0	0	0	0	0
VC0089	cytochrome c551 peroxidase( EC:1.11.1.5 )	157	111	0	0	18	54	0	0	0.300568	0.262928
VC0090	DNA-damage-inducible protein F	97	18	0	0	3	1	0	0	0.0432417	0.0174144
VC0091	O-methyltransferase-related protein	46	25	21	5	71	78	0.328261	0.181388	2.33174	1.11477
VC0093	glycerol-3-phosphate acyltransferase	303	150	0	4	21	5	0.0133333	0.0188562	0.0513201	0.0254372
VC0094	4-hydroxybenzoate octaprenyltransferase	20	0	0	2	0	0	N/C	N/C	N/C	N/C
VC0095	chorismate--pyruvate lyase	211	44	1	2	1	0	0.0250969	0.02879	0.00236967	0.00335122
VC0096	hypothetical protein	2	0	0	3	0	0	N/C	N/C	N/C	N/C
VC0097	flagellar basal body-associated protein	1	1	0	4	0	0	2	2.82843	0	0
VC0098	methyl-accepting chemotaxis protein	116	122	4	21	26	9	0.103307	0.0973321	0.148954	0.106326
VC0099	glpG protein	78	106	0	4	2	3	0.0188679	0.0266833	0.0269715	0.00188151
VC0100	thiosulfate sulfurtransferase( EC:2.8.1.1 )	29	12	0	12	44	29	0.5	0.707107	1.96695	0.63599
VC0101	hypothetical protein	43	0	0	0	0	0	N/C	N/C	N/C	N/C
VC0103	hypothetical protein	397	187	75	15	161	321	0.134565	0.0768646	1.06106	0.927042
VC0104	hypothetical protein	11	0	0	4	0	8	N/C	N/C	N/C	N/C
VC0106	hypothetical protein	73	20	27	57	55	15	1.60993	1.75372	0.751712	0.0024216
VC0112	cytochrome c4	23	3	3	8	18	93	1.39855	1.79339	15.8913	21.3669
VC0113	methyltransferase-related protein	27	11	3	14	2	8	0.691919	0.821387	0.400673	0.461881
VC0116	coproporphyrinogen III oxidase	78	53	6	3	20	24	0.0667634	0.0143679	0.35462	0.13889
VC0117	hemY protein	91	106	46	65	76	6	0.559351	0.0761646	0.445884	0.550526
VC0118	uroporphyrin-III C-methyltransferase, putative	95	72	2	21	22	61	0.15636	0.191353	0.539401	0.435326
VC0121	hypothetical protein	60	50	23	56	5	0	0.751667	0.520902	0.0416667	0.0589256
VC0125	diaminopimelate decarboxylase( EC:4.1.1.20 )	71	45	6	1	0	0	0.0533646	0.044042	0	0
VC0127	hypothetical protein	21	36	0	2	6	5	0.0277778	0.0392837	0.212302	0.103821
VC0128	tyrosine recombinase	21	29	0	0	0	6	0	0	0.103448	0.146298
VC0129	hypothetical protein	46	58	7	5	7	4	0.11919	0.0466457	0.11057	0.0588372
VC0130	GGDEF family protein	233	566	0	4	297	159	0.00353357	0.00499722	0.777798	0.702694
VC0131	hypothetical protein	11	45	1	28	0	0	0.356566	0.375695	0	0
VC0132	hypothetical protein	542	473	903	848	208	572	1.72943	0.089633	0.796533	0.583744
VC0133	hypothetical protein	14	5	191	164	71	85	23.2214	13.5461	11.0357	8.43477
VC0134	hypothetical protein	87	63	296	450	60	27	5.27258	2.64497	0.559113	0.184614
VC0135	lysophospholipase L2	297	154	1954	727	831	784	5.64995	1.31405	3.94444	1.62135
VC0136	hypothetical protein	1476	870	4908	5734	866	584	4.958	2.30913	0.628993	0.0597813
VC0137	hypothetical protein	872	1060	113	52	74	86	0.0893219	0.0569437	0.0829972	0.00263773
VC0139	DPS family protein	349	372	0	5	140	53	0.00672043	0.00950412	0.27181	0.182909
VC0140	hypothetical protein	135	212	13	45	260	159	0.15428	0.0820017	1.33796	0.831505
VC0142	hypothetical protein	79	62	7	2	10	31	0.0604328	0.0398451	0.313291	0.264046
VC0143	hypothetical protein	39	4	0	2	0	0	0.25	0.353553	0	0
VC0144	hypothetical protein	57	7	0	0	0	2	0	0	0.142857	0.202031
VC0145	hypothetical protein	138	104	17	52	29	28	0.311594	0.266446	0.239688	0.04178
VC0146	hypothetical protein	22	10	19	44	40	56	2.63182	2.50059	3.70909	2.67415
VC0148	cell division ATP-binding protein FtsE( EC:3.6.3.25 )	6	312	4	41	0	3	0.399038	0.378483	0.00480769	0.0067991
VC0149	cell division protein FtsX	46	7	0	6	2	5	0.428571	0.606092	0.378882	0.474332
VC0151	soluble pyridine nucleotide transhydrogenase( EC:1.6.1.1 )	227	252	55	53	53	32	0.226304	0.0226085	0.180232	0.0753041
VC0152	transcriptional regulator, TetR family	85	16	0	4	0	9	0.125	0.176777	0.28125	0.397748
VC0153	hypothetical protein	127	67	0	6	7	3	0.0447761	0.063323	0.0499471	0.00731289
VC0154	tRNA (uracil-5-)-methyltransferase( EC:2.1.1.35 )	106	2	24	86	38	65	21.6132	30.2455	16.4292	22.7275
VC0156	vitamin B12 receptor	1646	1545	244	145	546	355	0.121045	0.0384574	0.280743	0.0720823
VC0157	alkaline serine protease( EC:3.4.21.64 )	286	316	99	22	24	28	0.207887	0.195539	0.0862618	0.0033174
VC0159	RNA-binding protein	25	34	2	3	32	29	0.0841176	0.00582323	1.06647	0.301976
VC0161	transcriptional activator IlvY	121	15	1	6	27	9	0.204132	0.276999	0.41157	0.26648
VC0162	ketol-acid reductoisomerase	360	246	20	5	126	67	0.0379404	0.0249116	0.311179	0.0549014
VC0163	hypothetical protein	14	4	1	7	5	5	0.910714	1.18693	0.803571	0.631345
VC0164	multidrug resistance protein, putative	192	283	4	3	5	6	0.015717	0.00723556	0.0236215	0.00342258
VC0165	hypothetical protein	187	143	0	5	2	0	0.0174825	0.024724	0.00534759	0.00756264
VC0166	transcriptional regulator, TetR family	41	26	12	52	10	2	1.14634	1.20726	0.160413	0.118072
VC0168	cytochrome c5	12	18	0	4	3	0	0.111111	0.157135	0.125	0.176777
VC0170	peptide ABC transporter, ATP-binding protein	144	120	16	5	11	3	0.0763889	0.0491046	0.0506944	0.0363374
VC0171	peptide ABC transporter, periplasmic peptide-binding protein	566	553	114	75	114	55	0.168519	0.0465202	0.150435	0.0720937
VC0172	peptide ABC transporter, permease protein	200	208	15	25	34	35	0.0975962	0.0319558	0.169135	0.00122384
VC0173	peptide ABC transporter, permease protein	501	429	127	98	356	339	0.240966	0.0177164	0.750394	0.0563076
VC0174	hypothetical protein	508	188	39	32	54	25	0.123492	0.0660728	0.119639	0.0188653
VC0175	deoxycytidylate deaminase-related protein	2497	2748	482	367	1234	3311	0.163292	0.0420587	0.849535	0.502529
VC0176	transcriptional regulator, putative	97	78	7	7	4	2	0.0809543	0.01243	0.0334391	0.0110281
VC0177	hypothetical protein	432	528	185	52	535	568	0.263363	0.233173	1.15709	0.115024
VC0178	patatin-related protein	222	327	33	6	99	33	0.0834986	0.092136	0.273432	0.243972
VC0179	hypothetical protein	627	674	117	87	174	523	0.157841	0.0406747	0.526738	0.352459
VC0180	hypothetical protein	1691	987	107	56	943	566	0.0600069	0.00462347	0.565557	0.01117
VC0181	hypothetical protein	23	118	0	2	94	35	0.00847458	0.0119849	2.19178	2.68018
VC0182	hypothetical protein	173	65	1	5	23	56	0.0413517	0.0503055	0.497243	0.515191
VC0183	hypothetical protein	5680	6001	1020	750	2234	3222	0.152278	0.0386068	0.46511	0.101541
VC0184	hypothetical protein	3889	5637	944	589	2837	2245	0.173612	0.0977559	0.563877	0.234216
VC0185	transposase, putative	1908	1252	239	542	625	786	0.279085	0.217538	0.477682	0.212293
VC0186	glutathione reductase( EC:1.8.1.7 )	109	68	23	65	3	5	0.583446	0.526705	0.0505262	0.0325315
VC0187	hypothetical protein	127	67	39	48	1	3	0.511752	0.289441	0.0263251	0.0260937
VC0188	oligopeptidase A( EC:3.4.24.70 )	17	64	9	2	15	41	0.280331	0.352254	0.761489	0.170927
VC0190	DNA helicase II	210	167	20	16	19	4	0.0955232	0.000403255	0.0572141	0.0470396
VC0191	hypothetical protein	221	130	1	6	2	3	0.0253394	0.0294361	0.0160633	0.00991869
VC0192	transcriptional regulator, AraC/XylS family	41	69	38	46	89	87	0.796748	0.183963	1.7158	0.64337
VC0194	gamma-glutamyltranspeptidase( EC:2.3.2.2 )	63	63	16	82	99	89	0.777778	0.740779	1.49206	0.112239
VC0195	rarD protein	107	165	7	6	155	96	0.0508921	0.0205463	1.01521	0.612906
VC0196	ATP-dependent DNA helicase RecQ	174	200	8	15	27	17	0.0604885	0.0205224	0.120086	0.0496194
VC0198	hypothetical protein	47	16	4	6	0	2	0.230053	0.204986	0.0625	0.0883883
VC0199	hemolysin secretion ATP-binding protein, putative	72	65	7	7	69	38	0.102457	0.00740347	0.771474	0.264258
VC0200	iron(III) compound receptor	90	185	56	53	57	45	0.454354	0.237401	0.438288	0.275835
VC0201	iron(III) ABC transporter, ATP-binding protein( EC:3.6.3.25 )	16	21	0	4	33	8	0.0952381	0.134687	1.22173	1.18903
VC0202	iron(III) ABC transporter, periplasmic iron-compound-binding protein	126	138	10	47	3	5	0.209972	0.184707	0.0300207	0.00878394
VC0203	iron(III) ABC transporter, permease protein	156	128	1	5	98	84	0.0227364	0.0230886	0.642228	0.0198307
VC0204	hypothetical protein	115	126	0	1	5	3	0.00396825	0.00561196	0.0336439	0.0139079
VC0205	hypothetical protein	1	0	0	5	0	0	N/C	N/C	N/C	N/C
VC0206	hypothetical protein	144	87	313	275	11	47	2.66727	0.698132	0.308309	0.327985
VC0207	PTS system, sucrose-specific IIBC component, putative	215	124	23	42	77	57	0.222843	0.16386	0.408908	0.0717981
VC0208	hypothetical protein	138	74	8	6	5	0	0.069526	0.0163413	0.0181159	0.0256198
VC0209	hypothetical protein	58	81	0	5	0	0	0.0308642	0.0436486	0	0
VC0210	ribonuclease PH( EC:2.7.7.56 )	57	120	8	8	7	5	0.103509	0.0521026	0.0822368	0.0573749
VC0211	orotate phosphoribosyltransferase( EC:2.4.2.10 )	1	13	12	25	5	4	6.96154	7.12546	2.65385	3.31796
VC0212	lipid A biosynthesis lauroyl acyltransferase	978	1103	1	4	0	0	0.00232448	0.00184129	0	0
VC0214	nucleoid occlusion protein	368	179	13	9	41	54	0.0428027	0.0105735	0.206545	0.134536
VC0216	methyl-accepting chemotaxis protein	430	926	124	298	445	775	0.305093	0.0236472	0.935908	0.139972
VC0217	DNA repair protein RadC	242	142	28	24	81	68	0.142358	0.037697	0.406792	0.101938
VC0220	hypothetical protein	3	3	0	6	0	0	1	1.41421	0	0
VC0221	formamidopyrimidine-DNA glycosylase( EC:3.2.2.23 )	33	46	2	6	10	6	0.0955204	0.0493764	0.216733	0.122043
VC0222	phosphopantetheine adenylyltransferase( EC:2.7.7.3 )	16	10	0	8	0	0	0.4	0.565685	0	0
VC0223	ADP-heptose--LPS heptosyltransferase II, putative	52	33	10	20	0	0	0.399184	0.292567	0	0
VC0224	lipopolysaccharide biosynthesis glycosyltransferase, putative	54	20	3	5	0	0	0.152778	0.137493	0	0
VC0227	3-deoxy-D-manno-octulosonic-acid kinase	1	11	13	8	4	3	6.86364	8.67813	2.13636	2.63558
VC0228	hypothetical protein	832	1200	297	55	1128	1577	0.201402	0.220008	1.33497	0.0294175
VC0229	hypothetical protein	638	652	52	48	257	273	0.0775622	0.00557559	0.410766	0.0112362
VC0230	hypothetical protein	430	499	110	93	356	345	0.221093	0.0491023	0.759645	0.0965372
VC0231	hypothetical protein	662	258	5	2	60	86	0.0076524	0.000140762	0.211984	0.171614
VC0232	hypothetical protein	498	169	5	4	76	38	0.0168544	0.00963679	0.188731	0.0510825
VC0234	hypothetical protein	432	153	0	7	0	0	0.0228758	0.0323513	0	0
VC0235	lipopolysaccharide biosynthesis protein, putative	745	461	1	5	10	35	0.00609413	0.00672013	0.0446724	0.0441935
VC0237	hypothetical protein	19	159	0	0	17	24	0	0	0.52284	0.525941
VC0238	transferase, hexapeptide repeat family	94	111	2	0	55	44	0.0106383	0.0150448	0.490751	0.133438
VC0239	hypothetical protein	97	87	2	0	29	31	0.0103093	0.0145795	0.327645	0.0405545
VC0241	mannose-1-phosphate guanylyltransferase( EC:2.7.7.22 )	1952	997	23	45	104	86	0.0284591	0.0235839	0.0697687	0.0233204
VC0242	phosphomannomutase( EC:5.4.2.8 )	1350	1384	19	53	35	31	0.0261844	0.0171266	0.0241624	0.00249402
VC0243	GDP-mannose 4,6-dehydratase( EC:4.2.1.47 )	103	244	0	0	53	64	0	0	0.388429	0.17838
VC0244	perosamine synthase	888	963	2	0	66	58	0.00112613	0.00159258	0.0672764	0.00996729
VC0245	rfbG protein	575	200	0	8	1	3	0.02	0.0282843	0.00836957	0.00937685
VC0246	lipopolysaccharide/O-antigen transport protein	202	112	1	4	58	45	0.0203324	0.0217533	0.344457	0.0810747
VC0247	lipopolysaccharide/O-antigen transport protein( EC:3.6.3.38 )	48	101	0	2	1	3	0.00990099	0.0140021	0.0252682	0.00627178
VC0248	acyl carrier protein, putative	280	88	9	6	0	2	0.0501623	0.0254834	0.0113636	0.0160706
VC0249	rfbL protein	1341	1353	31	74	190	147	0.0389052	0.0223277	0.125166	0.0233613
VC0250	iron-containing alcohol dehydrogenase family protein RfbM	1536	1271	4	5	59	53	0.00326904	0.000940271	0.0400555	0.00232496
VC0251	acyl protein synthase/acyl-CoA reductase RfbN	1424	1434	12	5	372	355	0.00595686	0.00349326	0.254398	0.00967087
VC0252	acetyltransferase RfbO, CysE/LacA/LpxA/NodL family	167	72	5	3	1	2	0.0358034	0.00829192	0.0168829	0.0154077
VC0253	IS1004 transposase	15	33	0	2	21	24	0.030303	0.042855	1.06364	0.47569
VC0255	rfbT-related protein	90	122	1	4	33	25	0.021949	0.0153271	0.285792	0.114374
VC0256	transposase OrfAB, subunit A	1286	718	74	72	253	186	0.0789107	0.0302188	0.227893	0.0440661
VC0257	transposase OrfAB, subunit B	1787	1921	304	521	621	638	0.220665	0.0714852	0.339814	0.0108832
VC0258	rfbT protein	266	64	3	0	8	3	0.0056391	0.00797489	0.0384751	0.0118793
VC0259	lipopolysaccharide biosynthesis protein RfbV	1061	921	2	0	150	128	0.000942507	0.00133291	0.140178	0.00169472
VC0260	mannosyl-transferase	743	973	15	43	15	8	0.0321908	0.016974	0.0142052	0.00846154
VC0261	hypothetical protein	9	22	0	0	6	3	0	0	0.401515	0.374981
VC0262	UDP-glucose 4-epimerase	370	219	33	45	103	85	0.147334	0.0822296	0.333253	0.0776046
VC0263	galactosyl-transferase, putative	121	217	0	2	80	80	0.00460829	0.00651711	0.51491	0.206824
VC0264	hypothetical protein	251	304	52	71	45	32	0.220362	0.0186544	0.142273	0.0523398
VC0265	hypothetical protein	371	151	8	9	106	226	0.040583	0.0268979	0.891202	0.856288
VC0266	hypothetical protein	280	315	28	42	58	57	0.116667	0.0235702	0.194048	0.0185195
VC0267	D-isomer specific 2-hydroxyacid dehydrogenase family protein	298	109	9	3	123	63	0.0288621	0.00189392	0.495367	0.116835
VC0268	hypothetical protein	63	68	70	48	79	45	0.908497	0.28654	0.957866	0.418751
VC0269	mannose-6-phosphate isomerase	1598	2055	45	92	457	335	0.0364645	0.0117441	0.2245	0.0869497
VC0270	ROK family protein	566	676	81	26	514	751	0.0907855	0.0739973	1.00954	0.143415
VC0271	hypothetical protein	272	137	0	7	12	6	0.0255474	0.0361295	0.0439566	0.000227707
VC0273	DNA-binding protein HU	37	50	0	5	10	6	0.05	0.0707107	0.195135	0.106257
VC0274	hypothetical protein	47	176	1	1	42	76	0.0134792	0.0110272	0.662718	0.326541
VC0275	phosphoribosylamine--glycine ligase( EC:6.3.4.13 )	120	75	0	0	6	6	0	0	0.065	0.0212132
VC0276	bifunctional phosphoribosylaminoimidazolecarboxamide formyltransferase/IMP cyclohydrolase( EC:2.1.2.3 )	174	137	12	1	2	6	0.0381324	0.0436046	0.0276449	0.0228405
VC0277	zinc-responsive transcriptional regulator	135	39	3	0	8	8	0.0111111	0.0157135	0.132194	0.103145
VC0278	transcriptional activator CadC, putative	169	295	34	54	47	57	0.192117	0.0128217	0.235663	0.0600236
VC0279	hypothetical protein	3	7	0	0	30	36	0	0	7.57143	3.43452
VC0280	cadaverine/lysine antiporter CadB, putative	174	280	117	65	67	86	0.452278	0.311319	0.3461	0.055094
VC0281	lysine decarboxylase, inducible( EC:4.1.1.18 )	570	429	56	35	204	324	0.0899153	0.0117808	0.55657	0.280969
VC0282	methyl-accepting chemotaxis protein	228	120	25	79	44	51	0.383991	0.387978	0.308991	0.164061
VC0283	hypothetical protein	174	140	53	46	210	422	0.316585	0.016952	2.11059	1.27802
VC0285	keto-hydroxyglutarate-aldolase/keto-deoxy- phosphogluconate aldolase( EC:4.1.2.14 )	17	34	0	0	13	47	0	0	1.07353	0.436742
VC0286	gluconate permease, putative	88	115	36	92	0	0	0.604545	0.276414	0	0
VC0287	thermoresistant gluconokinase( EC:2.7.1.12 )	25	16	7	3	0	0	0.23375	0.0654074	0	0
VC0288	phosphogluconate dehydratase( EC:4.2.1.12 )	103	203	20	32	101	355	0.175905	0.0258372	1.36468	0.543189
VC0291	NifR3/Smm1 family protein	2	0	9	4	0	0	N/C	N/C	N/C	N/C
VC0292	hypothetical protein	2	0	0	0	0	7	N/C	N/C	N/C	N/C
VC0293	ribosomal protein L11 methyltransferase	159	134	0	6	27	5	0.0223881	0.0316615	0.103562	0.0936902
VC0298	acetyl-coenzyme A synthetase( EC:6.2.1.1 )	153	152	43	24	223	332	0.21947	0.0870809	1.82086	0.51385
VC0299	DNA polymerase III subunit epsilon	217	65	68	67	46	46	0.672067	0.507282	0.459837	0.35052
VC0300	hypothetical protein	135	250	73	24	127	256	0.31837	0.314479	0.98237	0.0588732
VC0301	hypothetical protein	18	7	0	5	5	1	0.357143	0.505076	0.210317	0.0954033
VC0302	hypothetical protein	407	321	31	6	126	232	0.0474293	0.0406413	0.516162	0.292148
VC0303	sensor histidine kinase	653	652	29	76	461	368	0.0804874	0.0510206	0.635195	0.100095
VC0304	guanosine-5'-triphosphate,3'-diphosphate pyrophosphatase( EC:3.6.1.40 )	342	115	0	2	1	0	0.00869565	0.0122975	0.00146199	0.00206756
VC0305	ATP-dependent RNA helicase	202	120	0	7	0	0	0.0291667	0.0412479	0	0
VC0308	hypothetical protein	82	60	0	0	41	76	0	0	0.883333	0.542115
VC0309	hypothetical protein	17	2	0	0	0	0	0	0	0	0
VC0311	ferredoxin	108	74	7	8	4	0	0.0864615	0.030613	0.0185185	0.0261891
VC0312	NAD(P)H-flavin reductase( EC:1.5.1.29 )	76	51	0	6	0	0	0.0588235	0.083189	0	0
VC0317	hypothetical protein	305	84	0	0	95	92	0	0	0.703357	0.554204
VC0331	NADH pyrophosphatase	135	112	19	45	7	8	0.271263	0.184587	0.0616402	0.0138428
VC0333	transcriptional reguator, TetR family	140	112	0	4	7	2	0.0178571	0.0252538	0.0339286	0.0227284
VC0334	hypothetical protein	23	20	24	60	3	5	2.02174	1.38347	0.190217	0.0845454
VC0335	NlpD-related protein	33	26	19	42	36	96	1.09557	0.735127	2.39161	1.83947
VC0337	hypothetical protein	48	93	48	46	5	6	0.747312	0.357355	0.0843414	0.0280372
VC0338	transporter, putative	121	96	19	53	71	56	0.354554	0.279349	0.585055	0.00243494
VC0342	iron-sulfur cluster-binding protein	82	33	0	5	98	86	0.0757576	0.107137	1.90059	0.997684
VC0344	N-acetylmuramoyl-L-alanine amidase	12	10	0	5	0	0	0.25	0.353553	0	0
VC0345	DNA mismatch repair protein MutL	161	341	811	921	1	0	3.86907	1.65208	0.00310559	0.00439197
VC0347	RNA-binding protein Hfq	21	11	0	6	0	0	0.272727	0.385695	0	0
VC0348	GTP-binding protein HflX	116	191	0	0	518	553	0	0	3.6804	1.11032
VC0349	hflK protein	17	17	0	0	0	0	0	0	0	0
VC0351	hypothetical protein	67	32	0	0	0	0	0	0	0	0
VC0352	hypothetical protein	38	25	0	1	0	0	0.02	0.0282843	0	0
VC0353	hypothetical protein	86	136	36	0	38	47	0.209302	0.295998	0.393724	0.0680747
VC0354	peptidyl-prolyl cis-trans isomerase, FKBP-type	45	94	25	49	147	296	0.538416	0.0242389	3.2078	0.083248
VC0357	hypothetical protein	6	0	0	5	0	0	N/C	N/C	N/C	N/C
VC0364	bacterioferritin-associated ferredoxin	31	12	0	4	0	2	0.166667	0.235702	0.0833333	0.117851
VC0365	bacterioferritin	85	190	0	19	0	6	0.05	0.0707107	0.0157895	0.0223297
VC0370	hypothetical protein	29	41	1	2	31	59	0.0416316	0.01011	1.25399	0.261671
VC0372	alanine racemase( EC:5.1.1.1 )	90	49	16	72	9	4	0.823583	0.913306	0.0908163	0.0129877
VC0373	hypothetical protein	89	36	0	6	12	24	0.0833333	0.117851	0.400749	0.376064
VC0376	hypothetical protein	169	309	231	158	266	639	0.939095	0.604956	1.82096	0.349308
VC0377	hypothetical protein	47	38	132	462	65	48	7.4832	6.61101	1.32307	0.0847261
VC0378	zinc uptake regulation protein, putative	12	34	12	42	0	0	1.11765	0.166378	0	0
VC0379	NifR3/Smm1 family protein	138	231	2	6	1	4	0.0202334	0.00811849	0.0122812	0.00712031
VC0381	hypothetical protein	158	76	0	1	14	6	0.00657895	0.00930404	0.0837775	0.00683081
VC0382	hypothetical protein	2	11	0	0	1	2	0	0	0.340909	0.224989
VC0383	hypothetical protein	25	41	0	0	1	6	0	0	0.0931707	0.0751948
VC0384	sulfite reductase (NADPH) flavoprotein alpha-component( EC:1.6.2.4 )	106	218	29	58	77	14	0.26982	0.00532441	0.395318	0.468243
VC0385	sulfite reductase (NADPH) hemoprotein beta-component( EC:1.8.7.1 )	849	622	105	73	228	268	0.120519	0.00446295	0.34971	0.114775
VC0386	phosphoadenosine phosphosulfate reductase( EC:1.8.4.8 )	172	73	11	27	10	7	0.216908	0.216311	0.077015	0.0266939
VC0389	Na+/H+ antiporter, putative	279	124	4	9	20	24	0.0434588	0.0411845	0.132616	0.0861707
VC0390	B12-dependent methionine synthase( EC:2.1.1.13 )	659	365	42	54	94	78	0.105839	0.0595471	0.178169	0.0502458
VC0391	aspartate kinase III( EC:2.7.2.4 )	168	166	82	30	53	123	0.334409	0.217345	0.52822	0.300865
VC0392	aminotransferase, class V( EC:2.6.1.51 )	233	118	25	8	25	59	0.0875464	0.0279304	0.303648	0.277684
VC0393	hypothetical protein	198	68	98	63	151	61	0.71071	0.305131	0.829843	0.0950582
VC0394	excinuclease ABC subunit A	220	97	22	25	18	9	0.178866	0.111533	0.0873008	0.00775365
VC0395	UTP--glucose-1-phosphate uridylyltransferase( EC:2.7.7.9 )	100	30	1	18	1	8	0.305	0.417193	0.138333	0.181491
VC0396	transcriptional regulator, LuxR family	81	161	1	0	52	42	0.00617284	0.00872971	0.451422	0.269482
VC0398	MSHA biogenesis protein MshH	226	10	75	87	255	622	4.51593	5.91717	31.6642	43.1842
VC0399	MSHA biogenesis protein MshI	19	81	208	268	3	6	7.12801	5.4014	0.115984	0.0592702
VC0400	MSHA biogenesis protein MshJ	46	25	296	81	1	0	4.83739	2.25905	0.0108696	0.0153719
VC0401	MSHA biogenesis protein MshK	13	34	369	467	11	24	21.06	10.3586	0.776018	0.0991869
VC0402	MSHA biogenesis protein MshL	96	156	2391	2532	43	96	20.5685	6.13449	0.531651	0.118418
VC0403	MSHA biogenesis protein MshM	25	4	214	83	2	5	14.655	8.61963	0.665	0.827315
VC0404	MSHA biogenesis protein MshN	154	69	1392	945	98	55	11.3673	3.29278	0.716733	0.113659
VC0405	MSHA biogenesis protein MshE	37	22	1174	975	27	65	38.024	8.90138	1.84214	1.57318
VC0406	MSHA biogenesis protein MshG	490	74	2192	2542	2092	2443	19.4124	21.1269	18.6415	20.3252
VC0407	MSHA biogenesis protein MshF	67	47	13	25	12	69	0.362972	0.238921	0.823595	0.911447
VC0408	MSHA pilin protein MshB	242	136	427	326	16	85	2.08076	0.447313	0.345558	0.395191
VC0409	MSHA pilin protein MshA	71	29	402	368	34	45	9.17581	4.96932	1.0153	0.75862
VC0410	MSHA pilin protein MshC	291	116	1692	2642	222	622	14.2951	11.9935	3.06248	3.25211
VC0411	MSHA pilin protein MshD	17	12	770	254	31	25	33.2304	17.0607	1.95343	0.183709
VC0412	hypothetical protein	132	82	3053	2436	11623	22114	26.4181	4.65172	178.868	128.432
VC0413	hypothetical protein	209	289	7870	8621	1706	1269	33.743	5.53315	6.27684	2.66698
VC0414	hypothetical protein	803	1649	31194	29722	1294	1566	28.4355	14.7238	1.28056	0.467957
VC0419	cytoplasmic axial filament protein	99	18	12	24	32	24	0.727273	0.857099	0.828283	0.714249
VC0420	hypothetical protein	663	462	38	86	47	63	0.121731	0.0910979	0.103627	0.0462969
VC0421	hypothetical protein	127	86	25	37	17	47	0.313541	0.165026	0.340185	0.29179
VC0422	tldD protein	104	114	160	68	12	6	1.06748	0.666074	0.0840081	0.0443731
VC0423	arginine deiminase( EC:3.5.3.6 )	187	210	21	69	51	44	0.220435	0.152927	0.241126	0.0446916
VC0424	hypothetical protein	2	2	0	2	45	84	0.5	0.707107	32.25	13.7886
VC0425	hypothetical protein	20	42	6	27	43	54	0.471429	0.242437	1.71786	0.611142
VC0428	hypothetical protein	61	32	0	9	0	0	0.140625	0.198874	0	0
VC0429	hypothetical protein	447	275	8	2	115	68	0.0125849	0.00751256	0.252272	0.00706963
VC0430	immunogenic protein	51	49	9	7	12	25	0.159664	0.0237683	0.372749	0.194391
VC0431	arginine repressor	47	11	14	28	1	0	1.42166	1.58928	0.0106383	0.0150448
VC0432	malate dehydrogenase( EC:1.1.1.37 )	130	54	3	8	0	0	0.0856125	0.0884387	0	0
VC0433	arginine/ornithine antiporter	496	165	6	4	55	22	0.0181696	0.00858827	0.12211	0.0158719
VC0438	hypothetical protein	55	59	14	25	15	8	0.339137	0.119631	0.20416	0.0969684
VC0439	hypothetical protein	49	19	15	21	11	6	0.705693	0.565078	0.27014	0.0645586
VC0441	diadenosinetetraphosphatase( EC:3.6.1.41 )	31	66	0	7	0	0	0.0530303	0.0749962	0	0
VC0442	hypothetical protein	3	3	0	0	0	0	0	0	0	0
VC0447	Dna-J like membrane chaperone protein	28	9	22	2	37	19	0.503968	0.398449	1.71627	0.55839
VC0449	methyl-accepting chemotaxis protein	163	99	15	13	4	2	0.111669	0.0277812	0.0223709	0.00306733
VC0450	membrane-bound lytic murein transglycosylase C	32	79	60	17	34	68	1.04509	1.17366	0.96163	0.142652
VC0452	A/G-specific adenine glycosylase	39	7	0	8	211	229	0.571429	0.808122	19.0623	19.3069
VC0453	tRNA (guanine-N(7)-)-methyltransferase( EC:2.1.1.33 )	1	1	10	55	0	0	32.5	31.8198	0	0
VC0454	glutaminase( EC:3.5.1.2 )	100	62	0	4	0	4	0.0322581	0.0456198	0.0322581	0.0456198
VC0455	coproporphyrinogen III oxidase	89	85	1	2	198	282	0.0173827	0.00869279	2.77118	0.772817
VC0456	putative deoxyribonucleotide triphosphate pyrophosphatase( EC:3.6.1.15 )	113	34	1	0	37	22	0.00442478	0.00625758	0.487246	0.226009
VC0458	hypothetical protein	25	21	0	0	0	0	0	0	0	0
VC0459	hypothetical protein	40	45	0	4	0	3	0.0444444	0.0628539	0.0333333	0.0471405
VC0461	hypothetical protein	86	50	328	684	12	2	8.74698	6.97635	0.0897674	0.0703818
VC0462	twitching motility protein PilT	217	126	2623	2520	137	92	16.0438	5.59494	0.680748	0.0698779
VC0463	twitching motility protein PilT	206	174	264	257	107	116	1.37928	0.13821	0.593042	0.104121
VC0464	transcriptional regulator, LuxR family	100	68	15	52	4	0	0.457353	0.434663	0.02	0.0282843
VC0465	tyrosyl-tRNA synthetase	310	153	54	60	132	155	0.283175	0.154123	0.719439	0.415259
VC0467	hypothetical protein	81	39	0	0	27	5	0	0	0.230769	0.145048
VC0468	glutathione synthetase( EC:6.3.2.3 )	7	20	0	0	0	3	0	0	0.075	0.106066
VC0469	hypothetical protein	1	8	10	3	15	47	5.1875	6.8059	10.4375	6.45235
VC0470	extracellular deoxyribonuclease( EC:3.1.21.1 )	25	3	16	32	9	5	5.65333	7.08992	1.01333	0.923953
VC0473	transketolase( EC:2.2.1.3 )	353	205	56	56	141	229	0.215905	0.0809853	0.758253	0.507448
VC0474	iron-regulated virulence regulatory protein IrgB	213	148	0	5	24	4	0.0168919	0.0238887	0.0698515	0.060563
VC0475	iron-regulated outer membrane virulence protein, TonB receptor family	397	141	23	5	48	63	0.0466978	0.0158912	0.283858	0.230447
VC0476	D-erythrose 4-phosphate dehydrogenase( EC:1.2.1.12 )	186	62	22	43	3	6	0.405914	0.406776	0.0564516	0.0570247
VC0479	hypothetical protein	60	43	0	2	35	25	0.0232558	0.0328887	0.582364	0.00137036
VC0480	hypothetical protein	48	79	1	6	0	4	0.0483914	0.0389729	0.0253165	0.0358029
VC0481	LysE/YggA family protein	416	124	154	342	65	62	1.56413	1.68848	0.328125	0.243068
VC0482	chromosome replication initiation inhibitor protein	328	78	18	38	54	86	0.271029	0.305683	0.633599	0.663217
VC0483	hypothetical protein	221	78	27	36	34	2	0.291855	0.239968	0.0897436	0.0906547
VC0484	hypothetical protein	7	38	0	6	0	1	0.0789474	0.111648	0.0131579	0.0186081
VC0488	extracellular solute-binding protein, putative	452	216	16	85	87	96	0.214458	0.253229	0.318461	0.178167
VC0489	hemolysin, putative	868	474	69	28	264	247	0.0692824	0.0144401	0.412622	0.153407
VC0490	hypothetical protein	2227	4245	823	489	2607	2114	0.242375	0.17986	0.834315	0.475625
VC0491	hypothetical protein	793	596	60	21	142	214	0.0554485	0.0285863	0.269064	0.127275
VC0492	hypothetical protein	729	886	86	62	544	563	0.0939736	0.0339357	0.690834	0.0783386
VC0493	hypothetical protein	682	320	12	48	201	420	0.0837977	0.0936243	0.803611	0.719678
VC0494	hypothetical protein	640	246	42	60	163	226	0.154764	0.126061	0.586693	0.469527
VC0495	hypothetical protein	324	183	16	55	101	54	0.174965	0.1776	0.303405	0.0117708
VC0496	hypothetical protein	551	295	58	63	108	95	0.159411	0.076577	0.259021	0.0891143
VC0497	transcriptional regulator	17	9	1	0	0	0	0.0294118	0.0415945	0	0
VC0498	ribonuclease H	355	200	69	56	59	65	0.237183	0.0605522	0.245599	0.112291
VC0502	type IV pilin, putative	782	346	219	365	112	45	0.667482	0.54791	0.13664	0.00930885
VC0503	hypothetical protein	1344	561	73	26	145	63	0.0503306	0.0056354	0.110093	0.00312015
VC0504	hypothetical protein	438	460	85	86	213	236	0.19051	0.00502569	0.499672	0.0189095
VC0505	hypothetical protein	6	12	38	68	11	25	6	0.471405	1.95833	0.176777
VC0506	hypothetical protein	441	156	34	96	44	45	0.346241	0.380626	0.194117	0.133423
VC0507	hypothetical protein	20	21	0	2	3	1	0.047619	0.0673435	0.0988095	0.0723943
VC0508	hypothetical protein	376	158	7	1	15	23	0.0124731	0.00868886	0.0927316	0.0747242
VC0509	hypothetical protein	473	147	69	23	76	54	0.15117	0.00748487	0.264012	0.146138
VC0510	DNA repair protein RadC-related protein	56	66	17	5	25	6	0.189665	0.161089	0.268669	0.25139
VC0516	phage integrase	1164	476	200	86	258	214	0.176247	0.00625858	0.335615	0.161171
VC0522	beta-ketoadipate enol-lactone hydrolase, putative	79	33	17	43	0	0	0.75911	0.769219	0	0
VC0523	hypothetical protein	36	48	15	26	49	16	0.479167	0.0883883	0.847222	0.726749
VC0524	dihydroneopterin aldolase FolB, putative( EC:4.1.2.25 )	135	33	0	2	1	2	0.030303	0.042855	0.0340067	0.0376171
VC0525	2-amino-4-hydroxy-6- hydroxymethyldihydropteridine pyrophosphokinase	102	13	0	0	0	0	0	0	0	0
VC0526	undecaprenyl pyrophosphate phosphatase	53	38	2	0	0	1	0.0188679	0.0266833	0.0131579	0.0186081
VC0530	tRNA pseudouridine synthase D( EC:4.2.1.70 )	309	150	26	65	31	82	0.258738	0.246915	0.323495	0.315612
VC0531	acid phosphatase	24	141	11	75	1	8	0.495124	0.05203	0.0492021	0.0106568
VC0532	protein-L-isoaspartate O-methyltransferase( EC:2.1.1.77 )	47	76	1	0	0	7	0.0106383	0.0150448	0.0460526	0.0651283
VC0533	lipoprotein NlpD	12	5	0	0	2	1	0	0	0.183333	0.0235702
VC0534	RNA polymerase sigma-38 factor	204	110	0	0	52	54	0	0	0.372906	0.166882
VC0535	DNA mismatch repair protein MutS	271	198	278550	197635	212	459	1013.01	21.0033	1.55023	1.08604
VC0537	cysteine synthase B( EC:2.5.1.47 )	139	113	0	6	26	82	0.0265487	0.0375455	0.456357	0.380857
VC0538	thiosulfate ABC transporter, periplasmic thiosulfate-binding protein	113	8	9	5	68	22	0.352323	0.385623	1.67588	1.51903
VC0539	sulfate ABC transporter, permease protein	178	60	50	78	23	69	0.790449	0.720613	0.639607	0.721805
VC0540	sulfate ABC transporter, permease protein	140	166	15	25	31	65	0.128873	0.0307305	0.306497	0.120306
VC0541	sulfate ABC transporter, ATP-binding protein( EC:3.6.3.30 )	464	319	433	679	153	47	1.53086	0.845231	0.238538	0.12898
VC0542	CinA-related protein	75	34	4	2	0	0	0.0560784	0.00388215	0	0
VC0544	RecA regulator RecX	103	31	0	0	10	6	0	0	0.145318	0.0682082
VC0547	aspartate kinase( EC:2.7.2.4 )	26	12	0	0	0	0	0	0	0	0
VC0549	putative oxaloacetate decarboxylase subunit gamma( EC:4.1.1.3 )	93	48	0	0	4	3	0	0	0.0527554	0.013781
VC0550	oxaloacetate decarboxylase	126	136	48	56	76	65	0.396359	0.0217876	0.540558	0.0885534
VC0551	oxaloacetate decarboxylase, beta subunit( EC:4.1.1.3 )	300	224	14	9	8	5	0.0434226	0.00458778	0.024494	0.00307255
VC0552	quinone oxidoreductase( EC:1.6.5.5 )	415	93	36	68	60	32	0.408965	0.455685	0.244332	0.141073
VC0553	hypothetical protein	2	3	0	0	4	5	0	0	1.83333	0.235702
VC0554	protease, insulinase family/protease, insulinase family	297	192	0	6	19	6	0.015625	0.0220971	0.0476115	0.0231387
VC0555	hypothetical protein	2	0	0	2	0	5	N/C	N/C	N/C	N/C
VC0556	glutamate--cysteine ligase	48	157	0	0	0	0	0	0	0	0
VC0558	hemolysin, putative	179	23	1	7	51	58	0.154967	0.211256	1.40333	1.58167
VC0559	hypothetical protein	55	93	8	5	0	0	0.099609	0.0648354	0	0
VC0565	protease DegS	36	45	0	2	22	66	0.0222222	0.031427	1.03889	0.604969
VC0566	protease DO	99	67	0	2	6	6	0.0149254	0.0211077	0.0750791	0.020468
VC0567	hypothetical protein	9	9	7	2	0	0	0.5	0.392837	0	0
VC0568	hypothetical protein	261	75	9	7	71	47	0.063908	0.0416136	0.449349	0.250766
VC0573	ubiquinol--cytochrome c reductase, iron-sulfur subunit( EC:1.10.2.2 )	56	118	26	92	0	0	0.621973	0.223004	0	0
VC0574	ubiquinol--cytochrome c reductase, cytochrome B	31	126	0	6	8	3	0.0238095	0.0336718	0.140937	0.165643
VC0575	ubiquinol--cytochrome c reductase, cytochrome c1	63	34	0	8	0	0	0.117647	0.166378	0	0
VC0576	stringent starvation protein A	4	1	6	2	18	5	1.75	0.353553	4.75	0.353553
VC0577	stringent starvation protein B	18	9	0	8	0	0	0.444444	0.628539	0	0
VC0579	phosphoheptose isomerase, putative	21	1	0	0	0	0	0	0	0	0
VC0580	hypothetical protein	52	58	0	0	15	44	0	0	0.523541	0.332453
VC0581	lipoprotein, putative	13	11	20	9	0	0	1.17832	0.509315	0	0
VC0582	hypothetical protein	26	42	20	9	6	5	0.491758	0.392405	0.174908	0.0789991
VC0586	carbonic anhydrase, putative( EC:4.2.1.1 )	156	217	25	49	322	524	0.193031	0.0463509	2.23942	0.247943
VC0587	sulfate permease family protein	246	344	73	99	91	95	0.292269	0.00633375	0.323041	0.0662954
VC0588	hypothetical protein	6	21	0	5	0	0	0.119048	0.168359	0	0
VC0589	ABC transporter, ATP-binding protein	55	35	1	8	28	58	0.123377	0.148768	1.08312	0.811795
VC0590	permease, putative	25	46	39	58	0	0	1.41043	0.211517	0	0
VC0595	glutamyl-tRNA synthetase	35	70	0	2	123	79	0.0142857	0.0202031	2.32143	1.68695
VC0597	sugar fermentation stimulation protein	64	159	1	0	16	43	0.0078125	0.0110485	0.26022	0.0144534
VC0598	hypothetical protein	119	61	0	0	2	8	0	0	0.0739771	0.0808512
VC0599	hypothetical protein	20	41	0	0	7	18	0	0	0.394512	0.0629498
VC0600	hypothetical protein	257	192	1	0	83	62	0.00194553	0.00275139	0.322937	2.86603e-05
VC0601	ATP-dependent helicase HrpB	111	175	15	2	94	48	0.0732819	0.0874738	0.560566	0.404862
VC0602	penicillin-binding protein 1B	68	103	0	6	2	0	0.0291262	0.0411907	0.0147059	0.0207973
VC0603	hypothetical protein	142	84	1	9	0	0	0.0570926	0.0707818	0	0
VC0604	aconitate hydratase	109	119	0	0	0	0	0	0	0	0
VC0605	hypothetical protein	47	2	0	0	2	2	0	0	0.521277	0.677017
VC0606	nitrogen regulatory protein P-II	69	37	0	0	64	39	0	0	0.990795	0.0894616
VC0608	iron(III) ABC transporter, periplasmic iron-compound-binding protein	44	16	0	0	6	5	0	0	0.224432	0.124547
VC0609	iron(III) ABC transporter, permease protein	109	82	13	46	3	5	0.340121	0.312336	0.0442493	0.0236546
VC0610	iron(III) ABC transporter, ATP-binding protein( EC:3.6.3.30 )	19	27	0	9	0	0	0.166667	0.235702	0	0
VC0611	phosphoglucomutase/phosphomannomutase, putative	365	161	0	18	30	42	0.0559006	0.0790554	0.171531	0.126344
VC0612	cellobiose/cellodextrin-phosphorylase, putative	166	145	7	2	22	9	0.0279809	0.0200646	0.0972995	0.0498236
VC0613	beta-N-acetylhexosaminidase	194	355	29	86	102	59	0.195869	0.0655976	0.345985	0.254259
VC0614	hypothetical protein	230	152	18	42	37	42	0.177288	0.140046	0.218593	0.0816328
VC0615	endoglucanase-related protein	61	165	3	7	97	85	0.0458023	0.00477727	1.05266	0.760149
VC0616	peptide ABC transporter, ATP-binding protein( EC:3.6.3.27 )	114	102	0	0	0	0	0	0	0	0
VC0617	peptide ABC transporter, ATP-binding protein( EC:3.6.3.27 )	26	5	0	0	0	0	0	0	0	0
VC0618	peptide ABC transporter, permease protein	151	31	0	0	24	46	0	0	0.821406	0.936867
VC0619	peptide ABC transporter, permease protein	477	37	22	94	24	42	1.29333	1.76382	0.592725	0.767084
VC0620	peptide ABC transporter, periplasmic peptide-binding protein	497	257	1	5	69	89	0.0107337	0.0123342	0.242568	0.146704
VC0621	hypothetical protein	263	229	15	27	31	62	0.0874691	0.0430414	0.194307	0.108097
VC0622	sensory box sensor histidine kinase/response regulator	399	628	85	96	514	415	0.182949	0.042544	0.974524	0.443634
VC0623	hypothetical protein( EC:2.1.1.52 )	183	140	3	4	29	75	0.0224824	0.00861114	0.347092	0.266752
VC0624	hypothetical protein	375	150	78	68	62	69	0.330667	0.173477	0.312667	0.208361
VC0628	hypothetical protein	50	97	13	62	9	2	0.449588	0.268117	0.100309	0.1127
VC0629	multidrug resistance protein, putative	508	288	52	7	170	234	0.0633339	0.0551944	0.573573	0.337894
VC0630	hypothetical protein	262	156	11	29	139	362	0.113941	0.101762	1.42552	1.26571
VC0632	D-alanyl-D-alanine carboxypeptidase/D-alanyl-D-alanine-endopeptidase( EC:3.4.16.4 )	91	30	5	6	1	0	0.127473	0.102569	0.00549451	0.0077704
VC0634	transcription elongation factor GreA	5	37	0	3	0	0	0.0405405	0.057333	0	0
VC0645	tRNA pseudouridine synthase B	43	4	24	57	1	0	7.40407	9.68161	0.0116279	0.0164443
VC0647	polyribonucleotide nucleotidyltransferase( EC:2.7.7.8 )	21	4	0	3	0	0	0.375	0.53033	0	0
VC0648	hypothetical protein	67	42	0	0	18	26	0	0	0.443852	0.247764
VC0649	transcriptional regulator, MarR family	29	60	0	0	0	0	0	0	0	0
VC0650	hypothetical protein	650	605	48	8	182	98	0.0435346	0.0428669	0.220992	0.0834503
VC0651	hypothetical protein	656	1091	141	373	513	335	0.278414	0.0897666	0.544535	0.335844
VC0652	protease, putative	668	460	46	287	178	263	0.346388	0.39248	0.419103	0.21586
VC0653	c-di-GMP phosphodiesterase A-related protein	1876	1169	4	4	22	89	0.00277696	0.000911837	0.0439303	0.0455422
VC0654	hypothetical protein	227	147	148	62	34	63	0.536876	0.162786	0.289176	0.197135
VC0655	acetyltransferase, putative	574	145	121	295	32	21	1.12264	1.28954	0.100288	0.062988
VC0658	c-di-GMP phosphodiesterase A-related protein	562	629	12	32	137	59	0.0361134	0.0208753	0.168786	0.106047
VC0659	peptide chain release factor 3	29	32	54	89	0	0	2.32166	0.649959	0	0
VC0661	hypothetical protein	181	61	31	12	116	69	0.183996	0.0179963	0.886016	0.346669
VC0662	branched chain amino acid transport system II carrier protein	187	13	8	15	7	3	0.598313	0.785642	0.134101	0.136709
VC0665	sigma-54 dependent transcriptional regulator	210	119	94	65	282	86	0.496919	0.0697203	1.03277	0.438525
VC0666	hypothetical protein	113	270	17	63	25	6	0.191888	0.0586127	0.121731	0.140726
VC0667	oxidoreductase Tas, aldo/keto reductase family	230	34	40	52	70	68	0.851662	0.958482	1.15217	1.19901
VC0668	DNA mismatch repair protein MutH	125	231	773	872	1	2	4.97945	1.7035	0.008329	0.000465282
VC0669	hypothetical protein	8	48	0	0	0	0	0	0	0	0
VC0670	hypothetical protein	9	33	0	0	0	0	0	0	0	0
VC0671	dinucleoside polyphosphate hydrolase	222	138	5	2	12	5	0.0185076	0.0056779	0.045143	0.0126022
VC0672	phosphoenolpyruvate-protein phosphotransferase( EC:2.7.3.9 )	621	732	0	6	23	25	0.00409836	0.00579596	0.035595	0.00203932
VC0673	hypothetical protein	24	57	23	9	0	0	0.558114	0.565996	0	0
VC0676	nptA protein	91	37	34	84	29	69	1.32195	1.34113	1.09177	1.09332
VC0677	transcriptional activator protein NhaR	310	108	74	57	40	24	0.383244	0.204402	0.175627	0.0658953
VC0678	transcriptional activator HlyU	38	24	1	6	0	0	0.138158	0.158169	0	0
VC0684	peptidyl-prolyl cis-trans isomerase, FKBP-type	5	0	3	2	55	62	N/C	N/C	N/C	N/C
VC0687	carbon starvation protein A, putative	64	79	58	78	82	48	0.946796	0.0573405	0.944422	0.476346
VC0688	hypothetical protein	315	169	3	18	19	25	0.0580163	0.0685788	0.104123	0.0619507
VC0689	hypothetical protein	718	823	81	82	125	213	0.106224	0.00931818	0.216452	0.0599022
VC0690	hypothetical protein	59	144	13	65	32	95	0.335864	0.163377	0.601048	0.0829785
VC0691	hypothetical protein	111	189	11	25	101	82	0.115687	0.023459	0.671886	0.336616
VC0692	beta-hexosaminidase( EC:3.2.1.52 )	113	90	3	7	57	75	0.0521632	0.0362244	0.668879	0.232573
VC0693	response regulator	286	181	238	94	103	92	0.675752	0.221205	0.434214	0.104756
VC0694	hypothetical protein	319	263	173	56	125	88	0.377624	0.232915	0.363225	0.040481
VC0695	3-deoxy-7-phosphoheptulonate synthase( EC:2.5.1.54 )	315	119	18	78	30	65	0.356303	0.423076	0.320728	0.318891
VC0696	chorismate mutase/prephenate dehydrogenase	319	59	5	24	47	5	0.211227	0.276553	0.116041	0.0442576
VC0697	hypothetical protein	20	34	0	0	15	55	0	0	1.18382	0.613519
VC0698	ABC transporter, ATP-binding protein	206	49	25	94	9	2	1.01986	1.27068	0.0422528	0.00203151
VC0700	soluble lytic murein transglycosylase	222	380	34	35	87	65	0.122629	0.0431674	0.281472	0.156157
VC0701	Trp operon repressor	33	102	0	0	0	4	0	0	0.0196078	0.0277297
VC0702	hypothetical protein	104	83	1	0	9	2	0.00480769	0.0067991	0.0553174	0.0441532
VC0703	c-di-GMP phosphodiesterase A-related protein	569	742	123	62	196	446	0.149863	0.09377	0.472771	0.181454
VC0704	spermidine/putrescine ABC transporter, periplasmic spermidine/putrescine-binding protein, putative	585	223	111	156	164	88	0.444648	0.360489	0.33748	0.080806
VC0705	chorismate mutase/prephenate dehydratase	473	134	62	68	55	24	0.31927	0.266144	0.147692	0.0444243
VC0706	sigma-54 modulation protein, putative	259	102	0	0	44	32	0	0	0.241805	0.101711
VC0707	hypothetical protein	192	164	7	61	38	54	0.204205	0.237229	0.263592	0.0928796
VC0708	hypothetical protein	148	60	4	9	5	1	0.0885135	0.086955	0.0252252	0.0121036
VC0709	ribosomal large subunit pseudouridine synthase D	17	13	0	18	0	0	0.692308	0.979071	0	0
VC0710	hypothetical protein	65	136	0	2	25	5	0.00735294	0.0103986	0.21069	0.245968
VC0711	clpB protein	67	9	10	9	44	58	0.574627	0.601568	3.55058	4.09254
VC0714	hypothetical protein	51	0	0	0	1	0	N/C	N/C	N/C	N/C
VC0715	NADPH-flavin oxidoreductase	243	279	15	3	0	0	0.0362405	0.0360453	0	0
VC0716	ferredoxin	85	16	105	48	0	0	2.11765	1.24784	0	0
VC0717	protease, putative	26	50	2037	62	54	45	39.7931	54.5223	1.48846	0.83221
VC0718	recombination associated protein	19	15	0	2	15	5	0.0666667	0.0942809	0.561404	0.32254
VC0719	DNA-binding response regulator PhoB	125	154	9	4	52	76	0.048987	0.0325453	0.454753	0.0548054
VC0720	histidine protein kinase PhoR	87	132	33	28	55	62	0.295716	0.118221	0.55094	0.114896
VC0721	phosphate ABC transporter, periplasmic phosphate-binding protein, putative	243	106	124	248	120	83	1.42496	1.29353	0.638423	0.204489
VC0722	exopolyphosphatase( EC:3.6.1.40 )	459	349	21	2	109	82	0.0257411	0.0282991	0.236215	0.0017789
VC0723	polyphosphate kinase( EC:2.7.4.1 )	303	326	65	58	168	99	0.196218	0.0258853	0.429068	0.177324
VC0724	phosphate ABC transporter, permease protein	2	19	164	55	0	2	42.4474	55.9359	0.0526316	0.0744323
VC0725	phosphate ABC transporter, permease protein	36	23	34	45	17	6	1.45048	0.715647	0.366546	0.149449
VC0727	phosphate transport system regulatory protein PhoU	8	21	27	69	0	5	3.33036	0.0631345	0.119048	0.168359
VC0728	hypothetical protein	48	33	0	0	5	1	0	0	0.0672348	0.0522295
VC0729	hypothetical protein	24	28	0	2	0	2	0.0357143	0.0505076	0.0357143	0.0505076
VC0730	copper homeostasis protein	79	44	24	55	6	8	0.776899	0.669066	0.128884	0.0748606
VC0732	transcriptional regulator, LysR family	469	202	5	4	48	64	0.0152315	0.00646366	0.209589	0.151665
VC0734	malate synthase( EC:2.3.3.9 )	389	273	6	8	52	68	0.0223641	0.00981455	0.19138	0.0816059
VC0736	isocitrate lyase( EC:4.1.3.1 )	299	199	13	33	88	45	0.104654	0.0865151	0.260223	0.0482132
VC0737	acetoin utilization protein AcuB, putative	342	130	0	0	0	0	0	0	0	0
VC0739	S-adenosylmethionine:tRNA ribosyltransferase-isomerase	158	41	0	0	0	0	0	0	0	0
VC0741	queuine tRNA-ribosyltransferase( EC:2.4.2.29 )	36	8	0	0	0	0	0	0	0	0
VC0742	preprotein translocase subunit YajC	62	43	0	0	0	0	0	0	0	0
VC0743	protein export protein SecD	148	62	2	0	9	4	0.00675676	0.0095555	0.0626635	0.00262006
VC0744	protein export protein SecF	21	42	0	0	0	6	0	0	0.0714286	0.101015
VC0755	aminopeptidase B( EC:3.4.11.23 )	74	58	5	7	56	88	0.0941286	0.037563	1.137	0.537744
VC0756	nucleoside diphosphate kinase( EC:2.7.4.6 )	76	45	0	5	0	0	0.0555556	0.0785674	0	0
VC0757	hypothetical protein	84	54	0	0	7	0	0	0	0.0416667	0.0589256
VC0758	hypothetical protein	1	0	0	0	0	0	N/C	N/C	N/C	N/C
VC0761	hypothetical protein	1	0	0	0	0	0	N/C	N/C	N/C	N/C
VC0764	hypothetical protein	328	183	39	56	104	85	0.212457	0.132306	0.390777	0.104233
VC0765	hypothetical protein	85	28	0	0	7	8	0	0	0.184034	0.143798
VC0766	exodeoxyribonuclease VII large subunit( EC:3.1.11.6 )	212	93	35	58	6	2	0.394375	0.324252	0.0249036	0.00480586
VC0767	inositol-5-monophosphate dehydrogenase	64	46	54	30	33	46	0.747962	0.135465	0.757812	0.342505
VC0768	bifunctional GMP synthase/glutamine amidotransferase protein	4	23	18	2	0	0	2.29348	3.12049	0	0
VC0769	chitinase, putative	541	290	39	24	90	58	0.0774237	0.00754476	0.183179	0.0237881
VC0770	hypothetical protein	678	410	8	2	87	24	0.00833873	0.00489414	0.0934276	0.0493433
VC0771	vibriobactin-specific isochorismatase	124	22	21	55	0	0	1.33468	1.64801	0	0
VC0772	vibriobactin-specific 2,3-dihydroxybenzoate-AMP ligase( EC:2.7.7.58 )	411	157	15	47	19	52	0.16793	0.185875	0.188719	0.201512
VC0773	vibriobactin-specific isochorismate synthase( EC:5.4.4.2 )	208	73	17	2	23	14	0.054564	0.0384196	0.151179	0.0574198
VC0774	2,3-dihydroxybenzoate-2,3-dehydrogenase( EC:1.3.1.28 )	135	73	32	14	345	551	0.214409	0.032001	5.05175	3.53015
VC0775	vibriobactin synthesis protein, putative	203	40	6	2	5	1	0.0397783	0.0144556	0.0248153	0.000261246
VC0776	ferric vibriobactin ABC transporter, periplasmic ferric vibriobactin-binding protein	143	95	9	7	60	47	0.0683106	0.00759938	0.457159	0.0531436
VC0777	ferric vibriobactin ABC transporter, permease protein	170	240	25	52	162	158	0.181863	0.0492202	0.805637	0.208319
VC0778	ferric vibriobactin ABC transporter, permease protein	135	273	44	58	203	145	0.26919	0.0802366	1.01742	0.68771
VC0779	ferric vibriobactin ABC transporter, ATP-binding protein( EC:3.6.3.27 )	141	129	39	22	153	141	0.223569	0.0749909	1.08906	0.00559807
VC0780	vibriobactin synthase component D	675	179	43	24	206	254	0.098891	0.0497623	0.86209	0.787582
VC0781	transcriptional regulator, LysR family	64	62	3	5	0	5	0.0637601	0.0238791	0.0403226	0.0570247
VC0782	hypothetical protein	2	26	0	5	1	3	0.0961538	0.135982	0.307692	0.271964
VC0783	hypothetical protein	134	324	89	25	219	228	0.37067	0.415085	1.16902	0.658051
VC0784	sodium/alanine symporter	438	536	145	95	331	544	0.254145	0.108761	0.885317	0.183295
VC0786	D-amino acid dehydrogenase small subunit( EC:1.4.99.1 )	253	206	10	9	137	142	0.0416075	0.00294413	0.615411	0.104523
VC0787	transcriptional regulator, LysR family	196	58	13	2	227	268	0.0504046	0.0225169	2.88943	2.44838
VC0788	DOPA-dioxygenase-related protein	66	66	8	5	9	2	0.0984848	0.0321412	0.0833333	0.0749962
VC0789	hypothetical protein	20	28	0	5	7	8	0.0892857	0.126269	0.317857	0.0454569
VC0790	transcriptional regulator CitB	29	47	25	68	87	55	1.15444	0.413473	2.08511	1.29385
VC0791	sensor kinase citA	239	245	986	654	126	147	3.39746	1.02964	0.563598	0.0514797
VC0792	oxaloacetate decarboxylase, beta subunit( EC:4.1.1.3 )	786	327	39	28	105	257	0.0676226	0.0254619	0.45976	0.461278
VC0793m	oxaloacetate decarboxylase	468	157	60	66	44	8	0.274294	0.2066	0.0724863	0.0304492
VC0794	hypothetical protein	43	27	24	23	82	48	0.704996	0.207686	1.84238	0.0913575
VC0795	citrate/sodium symporter	921	1179	285	380	569	865	0.315877	0.00909395	0.67574	0.0819295
VC0796	citrate (pro-3S)-lyase ligase( EC:6.2.1.22 )	1167	1190	516	579	618	428	0.464357	0.0313922	0.444613	0.120137
VC0797	citrate lyase, gamma subunit	44	40	0	2	0	0	0.025	0.0353553	0	0
VC0798	citrate lyase, beta subunit( EC:4.1.3.34 )	126	158	30	49	92	66	0.274111	0.0509339	0.57394	0.220926
VC0799	citrate lyase, alpha subunit	172	260	1	8	42	32	0.0182916	0.017646	0.183631	0.0856371
VC0800	citX protein( EC:2.7.7.61 )	142	149	29	45	528	284	0.253119	0.0691466	2.81218	1.28147
VC0801	citG protein( EC:2.7.8.25 )	317	189	23	9	185	542	0.0600871	0.0176325	1.72566	1.61512
VC0802	hypothetical protein	82	96	50	95	84	93	0.79967	0.268578	0.99657	0.0393436
VC0804	ferredoxin	48	61	0	8	1	6	0.0655738	0.0927353	0.059597	0.0548201
VC0805	hypothetical protein	10	17	0	15	25	25	0.441176	0.623918	1.98529	0.727904
VC0806	hypothetical protein	257	169	13	9	146	84	0.051919	0.00188853	0.532567	0.0502413
VC0807	hypothetical protein	24	23	0	0	73	27	0	0	2.10779	1.3207
VC0808	hypothetical protein	117	33	0	0	28	24	0	0	0.483294	0.345037
VC0809	hypothetical protein	789	475	47	48	598	394	0.0803109	0.0293333	0.793698	0.0505951
VC0810	hypothetical protein	366	82	24	32	45	25	0.227909	0.229576	0.213914	0.128642
VC0811	hypothetical protein	851	1308	99	87	569	366	0.0914237	0.035228	0.474221	0.274929
VC0812	helicase-related protein	1487	915	73	61	220	241	0.0578794	0.0124271	0.205668	0.0816278
VC0813	tellurite resistance protein-related protein	194	64	11	69	17	63	0.567413	0.722256	0.536002	0.634095
VC0815	hypothetical protein	583	467	69	25	398	359	0.0859433	0.0458348	0.725706	0.0608542
VC0816	hypothetical protein	527	653	43	79	232	453	0.101287	0.0278502	0.566974	0.179247
VC0817	transposase, putative	258	360	932	894	266	253	3.04787	0.798373	0.866893	0.232094
VC0819	aldehyde dehydrogenase( EC:1.2.1.3 )	2009	2245	206	92	779	899	0.0717593	0.0435285	0.3941	0.00897342
VC0820	ToxR-activated gene A protein	2703	2010	236	347	1267	2686	0.129974	0.0603349	0.902528	0.613472
VC0821	hypothetical protein	1123	1445	39	53	322	248	0.0357033	0.00137871	0.229179	0.081392
VC0822	inner membrane protein, putative	2070	4265	242	157	1458	576	0.0768597	0.0566371	0.4197	0.402552
VC0823	hypothetical protein	445	203	11	6	216	655	0.0271379	0.00342066	1.856	1.93833
VC0824	tagD protein	1246	1192	59	25	420	846	0.0341623	0.0186523	0.523405	0.263505
VC0825	toxin co-regulated pilus biosynthesis protein I	1109	2033	5	9	406	536	0.00446776	5.77077e-05	0.314873	0.0724401
VC0826	toxin co-regulated pilus biosynthesis protein P	1433	442	2474	3524	4424	4244	4.84965	4.41687	6.34452	4.6065
VC0827	toxin co-regulated pilus biosynthesis protein H	376	176	391	109	147	277	0.829606	0.297392	0.982411	0.836441
VC0828	toxin co-regulated pilin	1589	1257	542	574	23749	21978	0.398869	0.0817046	16.2152	1.79507
VC0829	toxin co-regulated pilus biosynthesis protein B	1991	2537	17153	8934	178559	159556	6.06838	3.60185	76.2873	18.9444
VC0830	toxin co-regulated pilus biosynthesis protein Q	2049	1288	2662	3513	20309	23283	2.01333	1.00997	13.9943	5.77367
VC0831	toxin co-regulated pilus biosynthesis outer membrane protein C	1980	1828	4768	2698	39631	24589	1.94201	0.65913	16.7335	4.64169
VC0832	toxin co-regulated pilus biosynthesis protein R	151	68	245	328	1347	4863	3.22302	2.26346	40.2176	44.2608
VC0833	toxin co-regulated pilus biosynthesis protein D	734	738	3526	1443	11837	25453	3.37955	2.01421	25.3079	12.9842
VC0834	toxin co-regulated pilus biosynthesis protein S	385	291	351	588	4503	5258	1.46615	0.784132	14.8824	4.50613
VC0835	toxin co-regulated pilus biosynthesis protein T	2002	824	2689	3837	18135	32145	2.99986	2.34293	24.0347	21.1796
VC0836	toxin co-regulated pilus biosynthesis protein E	1277	2003	3689	3945	68646	55882	2.42917	0.650012	40.8274	18.2833
VC0837	toxin co-regulated pilus biosynthesis protein F	2264	1562	7201	6947	20061	24823	3.81408	0.895798	12.3763	4.97163
VC0838	TCP pilus virulence regulatory protein	301	215	28841	24879	30052	25876	105.767	14.0707	110.097	14.5049
VC0839	leader peptidase TcpJ	615	156	296	421	410	839	1.59001	1.56795	3.02244	3.33156
VC0840	accessory colonization factor AcfB	989	730	411	667	2061	1268	0.664635	0.352229	1.91045	0.245321
VC0841	accessory colonization factor AcfC	817	387	46	38	51	22	0.0772474	0.0296191	0.0596355	0.0039428
VC0842	hypothetical protein	1803	1085	108	272	484	248	0.155296	0.13491	0.248506	0.0281924
VC0843	tagE protein	1120	502	60	66	149	251	0.0925228	0.0550855	0.316518	0.259483
VC0844	accessory colonization factor AcfA	547	674	131	476	118	224	0.47286	0.330037	0.274033	0.0824643
VC0845	hypothetical protein	4009	5125	802	443	3001	2445	0.143244	0.080335	0.612819	0.191974
VC0847	integrase, phage family	219	132	40	99	41	52	0.466324	0.401178	0.290577	0.146176
VC0850	hypothetical protein	44	43	0	2	0	0	0.0232558	0.0328887	0	0
VC0851	small protein A	124	16	0	0	42	59	0	0	2.0131	2.36795
VC0852	DNA repair protein RecN	878	760	44	47	279	422	0.055978	0.0082931	0.436515	0.167935
VC0857	fimbrial assembly protein PilE, putative	179	50	9	5	6	3	0.0751397	0.0351578	0.0467598	0.0187245
VC0858	type IV pilin, putative	238	234	2	6	53	52	0.0170222	0.0121889	0.222456	0.000330115
VC0859	hypothetical protein	955	328	61	46	1109	1595	0.102059	0.0540014	3.01203	2.61739
VC0860	hypothetical protein	2384	2032	395	584	1629	2214	0.226545	0.0860646	0.886436	0.28727
VC0861	type IV pilin, putative	1459	2203	398	664	830	786	0.287098	0.0202357	0.462834	0.149975
VC0862	hypothetical protein	39	11	10	4	0	0	0.310023	0.0758203	0	0
VC0863	hypothetical protein	296	35	30	51	42	5	0.779247	0.958689	0.142375	0.000682536
VC0865	hypothetical protein	32	45	29	20	0	5	0.675347	0.326546	0.0555556	0.0785674
VC0866	transglycosylase, Slt family	437	314	43	42	68	45	0.116078	0.0250031	0.149459	0.00869339
VC0868	hypothetical protein	103	11	0	0	0	0	0	0	0	0
VC0869	phosphoribosylformylglycinamidine synthase	366	588	20	5	72	26	0.0315741	0.0326269	0.120469	0.107836
VC0870	IS1004 transposase	2772	2113	754	682	1980	1286	0.297385	0.0358914	0.66145	0.0747216
VC0871	hypothetical protein	53	43	1	4	0	1	0.0559456	0.0524357	0.0116279	0.0164443
VC0872	hypothetical protein	86	21	16	69	2	2	1.73588	2.1918	0.059247	0.0508992
VC0873	hypothetical protein	28	25	25	55	23	84	1.54643	0.92429	2.09071	1.79504
VC0876	hypothetical protein	89	76	37	20	38	14	0.339444	0.107885	0.305588	0.171654
VC0877	hypothetical protein	1	0	0	0	0	0	N/C	N/C	N/C	N/C
VC0878	50S ribosomal protein L31	39	23	0	0	10	23	0	0	0.628205	0.525797
VC0880	hypothetical protein	268	84	31	6	99	65	0.0935501	0.0312846	0.571606	0.285959
VC0881	hypothetical protein	104	35	0	8	301	252	0.114286	0.161624	5.04712	3.04464
VC0882	hypothetical protein	23	3	0	5	0	0	0.833333	1.17851	0	0
VC0884	acetyltransferase-related protein	61	20	17	5	104	95	0.264344	0.0202859	3.22746	2.1532
VC0886	hypothetical protein	147	5	31	36	23	45	3.70544	4.94205	4.57823	6.25333
VC0887	hypothetical protein	176	44	24	27	0	0	0.375	0.337483	0	0
VC0888	pseudouridine synthase Rlu family protein	88	102	6	0	21	22	0.0340909	0.0482118	0.227161	0.0162282
VC0892	flagellar motor protein	165	102	256	563	44	45	3.53556	2.80587	0.353922	0.123397
VC0893	flagellar motor protein	121	108	374	753	20	32	5.03157	2.7445	0.230793	0.092636
VC0894	thiamine biosynthesis protein ThiI	31	12	43	53	0	0	2.90188	2.14223	0	0
VC0896	transcriptional regulator, LysR family	206	39	26	26	0	0	0.39644	0.382158	0	0
VC0897	hypothetical protein	893	282	87	88	401	644	0.204741	0.151768	1.36637	1.29729
VC0898	exonuclease IX	9	15	7	6	0	0	0.588889	0.267129	0	0
VC0899	hypothetical protein	177	310	9	6	7	7	0.0351011	0.0222686	0.0310643	0.0119977
VC0900	GGDEF family protein	500	388	21	5	166	64	0.0274433	0.0205863	0.248474	0.118123
VC0901	hypothetical protein	767	467	114	65	409	542	0.143909	0.00667844	0.846923	0.443606
VC0903	SecY interacting protein Syd	182	123	30	55	0	0	0.305995	0.19963	0	0
VC0904	hypothetical protein	223	347	33	20	111	341	0.102809	0.0638837	0.740233	0.342912
VC0905	lipoprotein YaeC	78	53	9	4	31	26	0.0954282	0.0282227	0.444001	0.065853
VC0906	ABC transporter, permease protein	44	13	15	9	12	7	0.516608	0.248476	0.405594	0.187903
VC0907	ABC transporter, ATP-binding protein( EC:3.6.3.30 )	48	42	0	0	6	9	0	0	0.169643	0.0631345
VC0909	trehalose repressor	59	127	0	0	0	0	0	0	0	0
VC0910	PTS system, trehalose-specific IIBC component	136	23	0	0	33	47	0	0	1.14306	1.27338
VC0913	hypothetical protein	453	95	2	0	0	5	0.00220751	0.00312188	0.0263158	0.0372161
VC0914	multidrug resistance protein, putative	350	433	64	8	955	558	0.100666	0.116235	2.00863	1.01815
VC0915	hypothetical protein	594	368	92	43	132	63	0.135865	0.0268943	0.196709	0.0360812
VC0916	phosphotyrosine protein phosphatase( EC:3.1.3.48 )	1331	1941	472	771	311	584	0.375919	0.0301209	0.267267	0.0475295
VC0917	UDP-N-acetylglucosamine 2-epimerase( EC:5.1.3.14 )	1389	1071	165	63	334	442	0.088807	0.042403	0.32658	0.12179
VC0918	UDP-N-acetyl-D-mannosaminuronic acid dehydrogenase	239	208	19	56	93	63	0.174364	0.134161	0.346003	0.0609786
VC0919	serine acetyltransferase-related protein	226	264	8	2	38	25	0.021487	0.0196735	0.131419	0.0519332
VC0920	exopolysaccharide biosynthesis protein EpsF, putative	409	165	26	31	3	4	0.125724	0.0878998	0.0157887	0.0119554
VC0921	polysaccharide export protein, putative	1089	324	29	76	32	56	0.130599	0.147034	0.101112	0.101438
VC0922	hypothetical protein	1416	1045	257	326	315	564	0.246729	0.0922524	0.381085	0.224333
VC0923	serine acetyltransferase-related protein( EC:2.3.1.30 )	513	436	38	54	33	57	0.0989636	0.0351992	0.0975307	0.0469565
VC0924	capK protein, putative	391	99	9	9	28	96	0.0569635	0.0480063	0.520654	0.635043
VC0925	polysaccharide biosynthesis protein, putative	102	34	1	4	0	7	0.0637255	0.0762566	0.102941	0.145581
VC0926	hypothetical protein	295	521	21	82	44	42	0.114288	0.0609549	0.114883	0.0484639
VC0927	UDP-N-acetyl-D-mannosamine transferase( EC:2.4.1.187 )	693	679	160	357	292	46	0.378327	0.208521	0.244552	0.25004
VC0928	hypothetical protein	721	1197	164	216	422	582	0.203956	0.0332416	0.535757	0.070062
VC0929	hypothetical protein	1087	1858	780	672	780	637	0.539625	0.251654	0.530207	0.264974
VC0930	hemolysin-related protein	874	676	170	52	390	251	0.135716	0.0831451	0.408763	0.0529782
VC0931	hypothetical protein	454	280	69	25	130	72	0.120634	0.0443332	0.271743	0.0206481
VC0932	hypothetical protein	149	28	0	8	15	5	0.142857	0.202031	0.139621	0.0550838
VC0933	hypothetical protein	292	66	16	9	761	693	0.0955791	0.0576781	6.55308	5.58178
VC0934	capsular polysaccharide biosynthesis glycosyltransferase, putative	1194	733	129	63	228	94	0.0969942	0.0156214	0.159597	0.044346
VC0935	hypothetical protein	589	366	67	41	63	25	0.112887	0.00122348	0.0876335	0.0273332
VC0936	polysaccharide export-related protein	53	81	2	8	0	6	0.0682506	0.0431544	0.037037	0.0523783
VC0937	exopolysaccharide biosynthesis protein, putative	670	538	105	47	60	95	0.122039	0.049042	0.133066	0.0615379
VC0938	hypothetical protein	103	73	1	0	2	5	0.00485437	0.00686511	0.0439553	0.0347017
VC0939	hypothetical protein	57	50	0	0	0	0	0	0	0	0
VC0940	hypothetical protein	59	66	3	0	10	9	0.0254237	0.0359546	0.152928	0.023425
VC0941	serine hydroxymethyltransferase( EC:2.1.2.1 )	17	30	0	0	6	8	0	0	0.309804	0.0610053
VC0942	hypothetical protein	17	0	0	0	0	0	N/C	N/C	N/C	N/C
VC0944	lipoyltransferase	1	0	3	0	0	0	N/C	N/C	N/C	N/C
VC0946	hypothetical protein	3	0	0	5	0	0	N/C	N/C	N/C	N/C
VC0947	D-alanyl-D-alanine carboxypeptidase( EC:3.4.16.4 )	59	80	0	0	0	0	0	0	0	0
VC0948	rare lipoprotein A, putative	6	35	0	0	0	0	0	0	0	0
VC0957	hypothetical protein	87	29	3	2	55	29	0.0517241	0.024383	0.816092	0.260085
VC0962	hypothetical protein	25	74	409	524	41	47	11.7205	6.56119	1.13757	0.710547
VC0967	hypothetical protein	4	2	0	6	0	0	1.5	2.12132	0	0
VC0968	cysteine synthase A( EC:2.5.1.47 )	216	95	22	55	35	63	0.3404	0.337357	0.412597	0.354346
VC0969	putative sulfate transport protein CysZ	72	67	286	635	32	45	6.72492	3.8929	0.558043	0.160653
VC0971	DNA ligase( EC:6.5.1.2 )	39	78	0	2	0	2	0.0128205	0.0181309	0.0128205	0.0181309
VC0972	porin, putative	1642	1245	129	360	727	596	0.18386	0.148912	0.460734	0.0254291
VC0973	hypothetical protein	1333	935	65	54	289	193	0.0532581	0.00635818	0.211611	0.00734478
VC0974	transcriptional regulator, MerR family	113	159	0	0	13	6	0	0	0.07639	0.0546653
VC0975	hypothetical protein	152	33	1	0	21	14	0.00328947	0.00465202	0.2812	0.202292
VC0976	hypothetical protein	285	171	32	5	63	81	0.0707602	0.0587188	0.347368	0.178638
VC0977	hypothetical protein	139	84	2	7	68	45	0.0488609	0.0487514	0.512461	0.0328845
VC0978	hypothetical protein	174	72	0	2	68	76	0.0138889	0.0196419	0.72318	0.47005
VC0979	short chain dehydrogenase	599	378	32	62	269	254	0.108722	0.0782052	0.56052	0.157597
VC0981	phosphodiesterase	363	165	0	0	8	8	0	0	0.0352617	0.0187003
VC0983	regulatory protein ToxS	39	50	1	0	58	48	0.0128205	0.0181309	1.22359	0.372772
VC0984	cholera toxin transcriptional activator	62	120	49	56	0	0	0.628495	0.228859	0	0
VC0985	heat shock protein 90	131	101	0	0	64	39	0	0	0.437344	0.0724155
VC0988	proton/peptide symporter family protein	151	267	54	28	23	9	0.231242	0.178719	0.0930129	0.0838699
VC0989	hypothetical protein	66	64	5	5	171	75	0.0769413	0.00167402	1.88139	1.00341
VC0990	transcriptional activator RfaH	564	390	0	2	37	55	0.0025641	0.00362619	0.103314	0.053332
VC0991	asparagine synthetase B	545	239	55	26	63	49	0.104852	0.00556435	0.160309	0.0632327
VC0992	glutathione-regulated potassium-efflux system protein KefB, putative	338	133	0	8	18	5	0.0300752	0.0425327	0.0454242	0.0110736
VC0993	N-acetylglucosamine repressor	47	31	0	6	0	0	0.0967742	0.136859	0	0
VC0994	N-acetylglucosamine-6-phosphate deacetylase( EC:3.5.1.25 )	245	209	0	0	0	0	0	0	0	0
VC0995	PTS system, N-acetylglucosamine-specific IIABC component	217	468	47	18	263	569	0.127526	0.125956	1.2139	0.0027085
VC0998	hypothetical protein	311	273	1	6	105	69	0.0125967	0.0132672	0.295184	0.0600145
VC0999	tRNA pseudouridine synthase A( EC:4.2.1.70 )	14	3	0	0	0	0	0	0	0	0
VC1002	dedD protein	196	68	0	0	0	0	0	0	0	0
VC1003	bacteriocin production protein	40	70	0	0	0	0	0	0	0	0
VC1004	amidophosphoribosyltransferase( EC:2.4.2.14 )	153	97	0	0	7	6	0	0	0.0538037	0.0113873
VC1005	hypothetical protein	23	110	5	2	1	9	0.117787	0.140862	0.0626482	0.0271104
VC1006	ribonuclease T	27	34	0	0	1	5	0	0	0.0920479	0.0777972
VC1007	hypothetical protein	20	28	0	0	0	2	0	0	0.0357143	0.0505076
VC1008	sodium-type flagellar protein MotY	221	662	503	238	400	299	1.31777	1.35517	1.13081	0.960458
VC1009	hypothetical protein	99	101	0	5	3	8	0.0247525	0.0350053	0.0547555	0.034581
VC1010	lactoylglutathione lyase	46	11	0	0	0	0	0	0	0	0
VC1011	endonuclease III	112	149	28	55	0	0	0.309564	0.0842359	0	0
VC1018	excinuclease ABC subunit B	179	135	6	6	82	69	0.038982	0.00772506	0.484606	0.0374841
VC1020	hypothetical protein	36	46	0	0	8	5	0	0	0.165459	0.0802754
VC1021	LuxO repressor protein	1	20	0	0	4	2	0	0	2.05	2.75772
VC1023	hypothetical protein	56	82	70	86	44	39	1.14939	0.142284	0.630662	0.219277
VC1024	molybdenum cofactor biosynthesis protein A	21	70	5	16	44	57	0.233333	0.00673435	1.45476	0.90577
VC1025	molybdenum cofactor biosynthesis protein B	50	50	25	56	19	26	0.81	0.438406	0.45	0.0989949
VC1027	molybdenum cofactor biosynthesis protein D	233	6	0	3	94	54	0.25	0.353553	4.70172	6.07869
VC1028	molybdenum cofactor biosynthesis protein E	4	3	8	23	1	8	4.83333	4.00694	1.45833	1.70884
VC1029	GGDEF family protein	256	150	38	72	71	59	0.314219	0.23445	0.335339	0.082017
VC1030	hypothetical protein	44	29	0	6	0	0	0.103448	0.146298	0	0
VC1031	inosine monophosphate dehydrogenase-related protein	23	43	33	28	11	9	1.04297	0.554103	0.343782	0.190182
VC1032	hypothetical protein	3	1	14	9	3	3	6.83333	3.06413	2	1.41421
VC1033	cation transport ATPase, E1-E2 family( EC:3.6.3.3 )	206	47	0	0	0	4	0	0	0.0425532	0.0601793
VC1034	uridine phosphorylase( EC:2.4.2.3 )	8	56	0	0	18	56	0	0	1.625	0.883883
VC1035	hypothetical protein	152	68	11	63	0	1	0.49942	0.603941	0.00735294	0.0103986
VC1036	methionyl-tRNA synthetase( EC:6.1.1.10 )	87	70	0	0	7	4	0	0	0.0688013	0.0164875
VC1037	mrp protein	31	3	0	0	6	3	0	0	0.596774	0.570247
VC1039	asmA protein	284	199	40	25	27	82	0.133237	0.01076	0.253565	0.224146
VC1040	cob(I)yrinic acid a,c-diamide adenosyltransferase( EC:2.5.1.17 )	86	55	33	87	1	4	0.98277	0.847183	0.0421776	0.0432038
VC1041	phosphotyrosine protein phosphatase( EC:3.1.3.48 )	259	109	6	26	3	3	0.130849	0.152287	0.019553	0.0112712
VC1042	long-chain fatty acid transport protein	131	198	37	62	66	59	0.297787	0.0217001	0.400898	0.145549
VC1043	long-chain fatty acid transport protein	122	137	0	0	2	6	0	0	0.0300945	0.0193763
VC1044	hypothetical protein	20	64	0	0	0	0	0	0	0	0
VC1045	RNA polymerase sigma-70 factor	116	109	26	2	16	56	0.121243	0.145515	0.325846	0.265752
VC1046	acetyl-CoA acetyltransferase( EC:2.3.1.16 )	759	386	203	571	209	229	0.873366	0.856884	0.434313	0.224791
VC1047	fatty oxidation complex, alpha subunit( EC:5.1.2.3 )	745	652	624	324	567	454	0.667258	0.240877	0.728696	0.0457886
VC1048	hypothetical protein	205	206	33	52	7	6	0.206701	0.064666	0.0316363	0.00354977
VC1049	transcriptional regulator, LysR family	98	181	2160	1687	9795	8745	15.6806	8.99466	74.1319	36.5108
VC1050	response regulator	319	207	44	53	186	145	0.196985	0.0835147	0.641778	0.0830221
VC1051	hypothetical protein	68	14	2	8	26	5	0.30042	0.383264	0.369748	0.0178262
VC1052	hypothetical protein	104	9	22	92	4	6	5.21688	7.07862	0.352564	0.444208
VC1053	adenine phosphoribosyltransferase( EC:2.4.2.7 )	12	66	2	2	2	8	0.0984848	0.0964237	0.143939	0.0321412
VC1056	recombination protein RecR	1	1	0	5	0	0	2.5	3.53553	0	0
VC1057	proteinase inhibitor, putative	60	21	0	4	0	0	0.0952381	0.134687	0	0
VC1058	hypothetical protein	24	42	0	0	22	26	0	0	0.767857	0.210448
VC1059	short chain dehydrogenase( EC:1.3.1.60 )	373	100	41	31	87	44	0.20996	0.141478	0.336622	0.146199
VC1060	sohB protein, peptidase U7 family	105	310	13	57	28	68	0.15384	0.0424699	0.243011	0.0334545
VC1061	cysteine synthase/cystathionine beta-synthase family protein	125	88	45	63	48	58	0.537955	0.251666	0.521545	0.194519
VC1062	transcriptional regulator, AsnC family	55	22	3	0	1	0	0.0272727	0.0385695	0.00909091	0.0128565
VC1063	acyl-CoA thioesterase II( EC:3.1.2.2 )	9	26	5	0	0	0	0.277778	0.392837	0	0
VC1064	lipoprotein-related protein	23	29	0	0	0	0	0	0	0	0
VC1065	methylated-DNA--protein-cysteine methyltransferase-related protein	61	107	0	0	8	7	0	0	0.0982841	0.046476
VC1066	hypothetical protein	18	16	0	5	1	3	0.15625	0.220971	0.121528	0.0932988
VC1067	hypothetical protein	534	563	179	97	422	566	0.253749	0.115198	0.897795	0.152075
VC1068	transcriptional regulator, ArsR family	196	76	2	6	49	12	0.0445757	0.0486088	0.203947	0.0651283
VC1069	glyceraldehyde-3-phosphate dehydrogenase( EC:1.2.1.12 )	222	53	22	5	26	75	0.0967194	0.00336546	0.766106	0.917808
VC1070	phosphatase, putative	38	26	28	47	32	95	1.27227	0.757205	2.24798	1.9882
VC1071	transporter, putative	1223	923	119	68	839	499	0.0854873	0.0167082	0.613323	0.102806
VC1072	hypothetical protein	16	27	0	0	18	52	0	0	1.52546	0.56634
VC1073	chitinase, putative	1093	1874	255	568	1129	962	0.268199	0.0493505	0.773139	0.36741
VC1074	hypothetical protein	45	78	52	41	115	226	0.840598	0.445417	2.7265	0.241746
VC1075	hypothetical protein	141	152	32	99	199	62	0.439133	0.300072	0.909621	0.709548
VC1076	transcriptional regulator, AraC/XylS family	222	66	144	36	33	21	0.597052	0.0729693	0.233415	0.119878
VC1077	hypothetical protein	76	118	7	24	0	6	0.147748	0.0786901	0.0254237	0.0359546
VC1078	hypothetical protein	14	11	0	8	1	8	0.363636	0.514259	0.399351	0.463752
VC1079	hypothetical protein	103	101	49	35	33	26	0.411131	0.0913536	0.288907	0.0445213
VC1080	hypothetical protein	255	83	256	263	40	59	2.0863	1.53071	0.433853	0.391723
VC1081	response regulator	93	113	87	38	118	355	0.635884	0.423699	2.20521	1.32425
VC1082	response regulator	275	133	54	55	434	355	0.304949	0.153563	2.12368	0.771447
VC1083	hypothetical protein	267	134	13	30	9	9	0.136285	0.123879	0.050436	0.0236572
VC1084	sensory box sensor histidine kinase	318	248	44	47	372	82	0.16394	0.0361695	0.750228	0.59338
VC1085	sensor histidine kinase	522	851	5403	6352	281	225	8.90737	2.041	0.401355	0.19369
VC1086	response regulator	749	913	311	268	670	658	0.354379	0.0860425	0.807614	0.122913
VC1087	response regulator	195	130	6	23	155	289	0.103846	0.103346	1.50897	1.00989
VC1088	sensor histidine kinase	840	516	40	42	359	269	0.0645072	0.0238835	0.474349	0.0664234
VC1089	periplasmic binding protein-related protein	73	151	6	6	31	86	0.0609634	0.0300214	0.497097	0.102445
VC1090	hypothetical protein	75	141	0	8	9	1	0.0283688	0.0401195	0.0635461	0.0798379
VC1091	oligopeptide ABC transporter, periplasmic oligopeptide-binding protein	45	79	68	52	73	84	1.08467	0.60308	1.34276	0.395224
VC1092	oligopeptide permease ABC transporter membrane component	515	194	116	86	717	645	0.334271	0.154189	2.35849	1.36649
VC1093	oligopeptide ABC transporter, permease protein	58	62	63	56	138	75	0.994716	0.129387	1.79449	0.827055
VC1094	oligopeptide transporter ATP-binding component( EC:3.6.3.27 )	65	57	14	2	5	9	0.125236	0.127489	0.117409	0.0572556
VC1095	oligopeptide ABC transporter, ATP-binding protein( EC:3.6.3.30 )	240	221	519	864	75	45	3.036	1.23532	0.25806	0.0769899
VC1096	hypothetical protein	101	124	4	16	58	52	0.0843181	0.0632354	0.496806	0.109533
VC1099	hypothetical protein	37	23	0	2	0	0	0.0434783	0.0614875	0	0
VC1100	hypothetical protein	23	33	0	0	40	25	0	0	1.24835	0.694064
VC1101	hypothetical protein	16	30	23	5	6	4	0.802083	0.898615	0.254167	0.170884
VC1102	ABC transporter, permease protein, putative	160	173	86	24	58	58	0.338114	0.281974	0.34888	0.0192615
VC1103	ABC transporter, ATP-binding protein( EC:3.6.3.25 )	339	235	23	99	35	47	0.244562	0.249913	0.151622	0.0684162
VC1104	GGDEF family protein	229	469	67	65	903	842	0.215585	0.108883	2.86927	1.51881
VC1105	hypothetical protein	87	89	0	7	15	9	0.0393258	0.0556151	0.136769	0.0504098
VC1106	preprotein translocase SecA subunit-related protein	277	311	0	2	106	48	0.00321543	0.00454731	0.268506	0.161454
VC1108	hypothetical protein	54	19	41	68	0	8	2.1691	1.99382	0.210526	0.297729
VC1111	adenosylmethionine--8-amino-7-oxononanoate transaminase( EC:2.6.1.62 )	81	61	33	52	71	52	0.629933	0.314699	0.864501	0.0170301
VC1112	biotin synthase( EC:2.8.1.6 )	251	151	79	168	42	95	0.713662	0.564159	0.398235	0.326548
VC1113	8-amino-7-oxononanoate synthase( EC:2.3.1.47 )	325	690	382	650	454	529	1.05871	0.165007	1.08179	0.445659
VC1114	biotin synthesis protein BioC	282	176	208	285	59	58	1.17845	0.623477	0.269383	0.085083
VC1115	dithiobiotin synthetase( EC:6.3.3.3 )	154	188	0	0	508	859	0	0	3.93393	0.898342
VC1116	hypothetical protein	578	302	147	58	110	62	0.223189	0.0440332	0.197805	0.0105971
VC1117	heat shock protein HtpX	595	673	3635	1688	366	268	4.30871	2.54634	0.506671	0.153378
VC1118	transcriptional regulator, putative	46	107	24	86	26	7	0.662739	0.199404	0.315319	0.35341
VC1119	short chain dehydrogenase	603	171	190	76	140	135	0.379768	0.0914665	0.510823	0.394071
VC1120	hypothetical protein	371	295	303	692	98	65	1.58124	1.0812	0.242245	0.0309797
VC1121	hypothetical protein	797	485	449	423	318	99	0.717764	0.218356	0.30156	0.137796
VC1122	cyclopropane-fatty-acyl-phospholipid synthase	218	564	236	87	410	254	0.618412	0.656417	1.16554	1.01143
VC1123	hypothetical protein	235	84	83	62	72	84	0.545643	0.272168	0.653191	0.490461
VC1124	hypothetical protein	24	11	12	2	5	6	0.340909	0.224989	0.376894	0.238381
VC1125	hypothetical protein	145	145	56	42	22	8	0.337931	0.0682724	0.103448	0.0682724
VC1129	inosine-guanosine kinase( EC:2.7.1.73 )	151	207	2787	2556	623	296	15.4024	4.31981	2.77789	1.90627
VC1131	hypothetical protein	467	523	814	624	299	654	1.46808	0.388855	0.945367	0.431491
VC1132	ATP phosphoribosyltransferase( EC:2.4.2.17 )	74	52	45	24	65	24	0.534823	0.10364	0.669958	0.29475
VC1133	histidinol dehydrogenase( EC:1.1.1.23 )	204	492	180	58	136	89	0.50012	0.54056	0.42378	0.343493
VC1134	histidinol-phosphate aminotransferase( EC:2.6.1.9 )	267	207	70	66	49	65	0.290506	0.0400705	0.248765	0.0922697
VC1135	imidazole glycerol-phosphate dehydratase/histidinol phosphatase( EC:3.1.3.15 )	131	33	20	3	5	8	0.12179	0.0436728	0.140296	0.144431
VC1136	imidazole glycerol phosphate synthase subunit HisH	61	104	6	4	10	9	0.0684111	0.0423551	0.125236	0.0547272
VC1137	1-(5-phosphoribosyl)-5-[(5- phosphoribosylamino)methylideneamino] imidazole-4-carboxamide isomerase( EC:5.3.1.16 )	379	213	44	63	52	69	0.205935	0.127053	0.230573	0.132045
VC1138	imidazole glycerol phosphate synthase subunit HisF	75	156	123	74	0	0	1.05718	0.824233	0	0
VC1139	bifunctional phosphoribosyl-AMP cyclohydrolase/phosphoribosyl-ATP pyrophosphatase protein	165	42	29	9	70	49	0.195022	0.0272435	0.795455	0.524973
VC1140	pseudouridine synthase family 1 protein	365	163	218	86	326	354	0.562434	0.049252	1.53246	0.904127
VC1141	isocitrate dehydrogenase( EC:1.1.1.42 )	12	28	0	3	6	8	0.0535714	0.0757614	0.392857	0.151523
VC1142	cold shock-like protein CspD	308	233	3	13	163	62	0.0327671	0.0325649	0.397658	0.186058
VC1143	ATP-dependent Clp protease adaptor protein ClpS	106	21	0	0	33	68	0	0	1.77471	2.06954
VC1144	ATP-dependent Clp protease, ATP-binding subunit ClpA	96	78	3	0	32	59	0.015625	0.0220971	0.544872	0.299161
VC1145	hypothetical protein	93	189	51	76	325	851	0.475252	0.103429	3.99863	0.712779
VC1146	glutaredoxin 1	72	45	29	9	3	1	0.301389	0.143386	0.0319444	0.0137493
VC1147	iron-containing alcohol dehydrogenase( EC:1.1.1.1 )	409	411	24	8	83	92	0.0390722	0.0277292	0.213389	0.0147858
VC1150	hypothetical protein	139	62	22	47	31	48	0.458169	0.424116	0.498608	0.389737
VC1151	hypothetical protein	112	220	254	246	141	52	1.69302	0.812943	0.747646	0.723063
VC1152	hypothetical protein	52	130	1482	639	90	52	16.7077	16.6768	1.06538	0.940996
VC1153	hypothetical protein	308	287	218	454	18	25	1.14484	0.618074	0.0727748	0.0202702
VC1154	hypothetical protein	65	120	0	5	0	0	0.0208333	0.0294628	0	0
VC1155	response regulator	762	726	61	56	729	544	0.0785937	0.00206299	0.853002	0.146641
VC1156	sensor histidine kinase	158	285	3	0	36	62	0.00949367	0.0134261	0.222696	0.0072862
VC1157	response regulator	308	191	0	4	4	5	0.0104712	0.0148085	0.0195825	0.00932744
VC1158	hypothetical protein	285	203	16	0	30	24	0.0280702	0.0396972	0.111745	0.00916654
VC1160	hypothetical protein	75	3	6	5	1	0	0.873333	1.12194	0.00666667	0.00942809
VC1161	gonadoliberin III-related protein	57	15	0	6	1	0	0.2	0.282843	0.00877193	0.0124054
VC1162	hypothetical protein	81	56	2	0	0	0	0.0123457	0.0174594	0	0
VC1163	hypothetical protein	199	32	12	4	32	86	0.0926508	0.0457487	1.42415	1.78664
VC1164	hypothetical protein	18	44	0	0	0	2	0	0	0.0227273	0.0321412
VC1165	hypothetical protein	108	54	21	8	12	8	0.171296	0.0327364	0.12963	0.0261891
VC1167	thymidine kinase( EC:2.7.1.21 )	221	59	29	38	73	65	0.387645	0.362637	0.716006	0.545447
VC1168	proton/glutamate symporter	201	58	0	0	48	59	0	0	0.628024	0.550437
VC1169	tryptophan synthase subunit alpha( EC:4.2.1.20 )	67	118	76	67	14	65	0.851062	0.400598	0.379901	0.241754
VC1170	tryptophan synthase subunit beta( EC:4.2.1.20 )	216	213	28	42	26	9	0.163406	0.0477675	0.0813119	0.055237
VC1171	bifunctional indole-3-glycerol phosphate synthase/phosphoribosylanthranilate isomerase	18	29	42	69	109	83	2.35632	0.0325107	4.45881	2.25814
VC1172	anthranilate phosphoribosyltransferase( EC:2.4.2.18 )	147	150	6	20	33	81	0.0870748	0.0654194	0.382245	0.223099
VC1173	anthranilate synthase component II( EC:4.1.3.27 )	129	219	30	81	4	5	0.301211	0.0970892	0.0269194	0.0057818
VC1174	anthranilate synthase component I( EC:4.1.3.27 )	123	210	72	36	527	494	0.378397	0.292698	3.31847	1.36625
VC1175	hypothetical protein	26	0	6	19	0	0	N/C	N/C	N/C	N/C
VC1176	hypothetical protein	85	151	2	5	15	89	0.028321	0.00677633	0.382937	0.291988
VC1177	hypothetical protein	571	247	48	26	58	35	0.0946631	0.0149907	0.121638	0.0283721
VC1178	hypothetical protein	60	5	2	0	14	8	0.0166667	0.0235702	0.916667	0.966379
VC1182	thioredoxin reductase( EC:1.8.1.9 )	268	44	4	0	0	6	0.00746269	0.0105538	0.0681818	0.0964237
VC1183	hypothetical protein	87	32	0	0	1	2	0	0	0.0369971	0.0360665
VC1184	NifS-related protein	369	119	22	42	24	95	0.206281	0.207409	0.43168	0.518506
VC1185	GGDEF family protein	477	101	26	68	26	56	0.363887	0.437529	0.304481	0.353517
VC1186	sanA protein	124	117	7	2	2	6	0.0367728	0.02783	0.0337055	0.0248569
VC1188	malate oxidoreductase( EC:1.1.1.40 )	17	98	42	43	55	58	1.45468	1.43671	1.91357	1.86921
VC1189	hypothetical protein	72	88	0	0	0	0	0	0	0	0
VC1190	phosphoribosylaminoimidazole-succinocarboxamide synthase	66	99	0	0	17	24	0	0	0.25	0.0107137
VC1191	hypothetical protein	60	18	1	7	2860	4535	0.202778	0.263201	149.806	144.446
VC1193	hypothetical protein	33	65	0	2	0	0	0.0153846	0.0217571	0	0
VC1194	hypothetical protein	217	124	30	59	36	22	0.307028	0.238689	0.171659	0.00814639
VC1195	lipoprotein, putative	26	103	0	2	6	3	0.00970874	0.0137302	0.129948	0.142583
VC1196	hypothetical protein	78	134	27	57	2	4	0.385763	0.0560165	0.0277459	0.00297672
VC1197	hypothetical protein	344	446	65	66	197	203	0.168468	0.0289712	0.513916	0.0830974
VC1198	hypothetical protein	697	841	66	24	209	64	0.0616145	0.046778	0.187978	0.15822
VC1199	hypothetical protein	59	99	0	0	3	8	0	0	0.0658278	0.0211854
VC1200	trypsin, putative	221	87	39	56	77	58	0.410074	0.330366	0.507541	0.225037
VC1202	histidine ammonia-lyase( EC:4.3.1.3 )	1	1	7	6	12	32	6.5	0.707107	22	14.1421
VC1203	urocanate hydratase( EC:4.2.1.49 )	125	95	36	69	54	46	0.507158	0.309936	0.458105	0.0369184
VC1204	formimidoylglutamase( EC:3.5.3.8 )	237	58	44	41	6	8	0.446275	0.368574	0.0816237	0.0796305
VC1205	imidazolonepropionase( EC:3.5.2.7 )	333	97	368	896	18	65	5.17111	5.7502	0.362079	0.435612
VC1206	histidine utilization repressor	54	114	0	1	7	3	0.00438596	0.00620269	0.0779727	0.0730539
VC1207	hypothetical protein	271	202	10	25	38	24	0.0803314	0.0614207	0.129517	0.0151388
VC1209	elongation factor P	124	164	1	6	22	68	0.0223249	0.0201673	0.296027	0.167736
VC1210	hypothetical protein	359	197	74	66	76	25	0.270577	0.0911441	0.169301	0.0599596
VC1211	hypothetical protein	701	677	178	78	583	563	0.184569	0.0980819	0.83164	4.17192e-05
VC1212	DNA polymerase II	570	382	59	36	162	321	0.0988748	0.00655342	0.562262	0.393225
VC1213	response regulator	24	33	0	0	0	0	0	0	0	0
VC1214	excinuclease ABC subunit C	277	84	34	56	5	2	0.394705	0.384612	0.02093	0.00407222
VC1216	GGDEF family protein	125	119	64	98	31	69	0.667765	0.220285	0.413916	0.234641
VC1222	integration host factor alpha subunit	51	112	0	0	0	4	0	0	0.0178571	0.0252538
VC1223	hypothetical protein	98	67	10	4	15	68	0.0808712	0.0299384	0.583993	0.60943
VC1224	hypothetical protein	129	81	88	69	19	16	0.767011	0.119983	0.172409	0.0355279
VC1225	hypothetical protein	74	53	15	4	13	35	0.139087	0.0899659	0.418027	0.342736
VC1226	thiopurine methyltransferase( EC:2.1.1.67 )	145	105	4	0	13	22	0.0137931	0.0195064	0.149589	0.0847599
VC1228	5'-phosphoribosylglycinamide transformylase	33	32	0	0	51	69	0	0	1.85085	0.431898
VC1229	hypothetical protein	297	144	7	0	57	47	0.0117845	0.0166658	0.259154	0.0950844
VC1230	hypothetical protein	4	46	0	5	0	0	0.0543478	0.0768594	0	0
VC1231	cytidine deaminase	20	20	0	0	0	6	0	0	0.15	0.212132
VC1232	hypothetical protein	77	94	17	67	695	365	0.466773	0.347887	6.45448	3.63665
VC1233	hypothetical protein	17	9	13	47	35	68	2.99346	3.15194	4.80719	3.88678
VC1234	exodeoxyribonuclease I( EC:3.1.11.1 )	91	48	14	96	95	33	1.07692	1.30543	0.865728	0.252052
VC1235	sodium/dicarboxylate symporter	126	83	35	55	20	51	0.470214	0.272146	0.386594	0.322248
VC1236	PilB-related protein( EC:1.8.4.6 )	102	88	1	3	18	6	0.0219474	0.0171735	0.122326	0.0765717
VC1237	nicotinate-nucleotide--dimethylbenzimidazole phosphoribosyltransferase( EC:2.4.2.21 )	202	117	40	54	18	45	0.329779	0.186336	0.236862	0.208955
VC1238	cobalamin synthase	84	21	0	9	1	0	0.214286	0.303046	0.00595238	0.00841794
VC1239	adenosylcobinamide kinase( EC:2.7.1.156 )	36	45	0	2	0	0	0.0222222	0.031427	0	0
VC1240	alpha-ribazole-5`-phosphate phosphatase CobC, putative	69	74	4	0	0	0	0.0289855	0.0409917	0	0
VC1241	hypothetical protein	52	13	0	0	0	0	0	0	0	0
VC1242	succinylglutamate desuccinylase	20	30	29	8	0	0	0.858333	0.836743	0	0
VC1244	vtamin B12-transporter permease	125	5	9	0	26	25	0.036	0.0509117	2.604	3.38846
VC1245	vitamin B12-transporter ATPase( EC:3.6.3.33 )	34	38	36	6	3	3	0.608359	0.637053	0.0835913	0.00656756
VC1246	hypothetical protein	148	121	21	7	51	66	0.0998716	0.0594257	0.445025	0.142029
VC1247	hypothetical protein	47	75	29	35	0	0	0.541844	0.106317	0	0
VC1248	methyl-accepting chemotaxis protein	273	213	46	95	24	56	0.307254	0.19623	0.175411	0.123743
VC1249	hypothetical protein	95	144	7	4	0	5	0.050731	0.0324607	0.0173611	0.0245523
VC1250	hypothetical protein	170	212	9	6	20	32	0.0406215	0.0174226	0.134295	0.0235441
VC1252	competence damage protein CinA, putative	279	302	31	25	61	31	0.0969463	0.0200321	0.160643	0.0820166
VC1253	hypothetical protein	196	196	20	36	44	88	0.142857	0.057723	0.336735	0.158738
VC1254	iron-sulfur cluster-binding protein, putative	57	99	0	6	0	0	0.030303	0.042855	0	0
VC1257	3-demethylubiquinone-9 3-methyltransferase( EC:2.1.1.64 )	37	17	10	0	0	0	0.135135	0.19111	0	0
VC1259	hypothetical protein	99	57	6	0	11	52	0.030303	0.042855	0.511696	0.566512
VC1260	transcriptional regulator, AraC/XylS family	101	0	40	45	0	0	N/C	N/C	N/C	N/C
VC1261	hypothetical protein	192	243	9	6	81	44	0.0357832	0.0156862	0.301472	0.170275
VC1262	hypothetical protein	6	10	0	5	9	3	0.25	0.353553	0.9	0.848528
VC1263	GTP cyclohydrolase II protein( EC:3.5.4.25 )	15	6	0	0	0	0	0	0	0	0
VC1264	iron-regulated protein A, putative	31	27	0	0	63	22	0	0	1.42354	0.860862
VC1265	hypothetical protein	45	64	74	87	12	33	1.50191	0.201575	0.391146	0.17604
VC1268	hypothetical protein	112	144	18	6	1	4	0.10119	0.0841794	0.0183532	0.0133284
VC1269	hypothetical protein	42	22	7	3	0	2	0.151515	0.0214275	0.0454545	0.0642824
VC1270	glyoxylase II family protein	24	2	3	2	10	6	0.5625	0.618718	1.70833	1.82669
VC1271	hypothetical protein	81	43	4	9	32	25	0.129343	0.11308	0.488229	0.131758
VC1272	hypothetical protein	65	121	3	0	15	21	0.0230769	0.0326357	0.202161	0.0404575
VC1273	extracellular solute-binding protein, family 7	329	304	51	24	68	68	0.116981	0.0537881	0.215186	0.0120189
VC1274	hypothetical protein	120	32	10	9	24	74	0.182292	0.139948	1.25625	1.49376
VC1275	hypothetical protein	812	404	94	62	135	62	0.134614	0.0266592	0.159861	0.00904447
VC1276	sensor histidine kinase	368	140	77	42	57	38	0.25462	0.0641776	0.21316	0.0824043
VC1277	transcriptional regulator, LuxR family	88	41	59	52	8	2	0.969374	0.422735	0.0698448	0.0297894
VC1278	transcriptional regulator, MarR family	30	11	0	2	31	58	0.0909091	0.128565	3.15303	2.9977
VC1279	transporter, BCCT family	882	347	42	6	151	145	0.0324551	0.0214451	0.294535	0.174419
VC1280	hypothetical protein	2903	3051	433	625	1379	2114	0.177003	0.0393822	0.583957	0.154052
VC1281	PTS system, cellobiose-specific IIB component	972	1090	176	365	322	258	0.257966	0.108748	0.283986	0.0668771
VC1282	PTS system, cellobiose-specific IIC component	3834	4932	930	679	2278	1486	0.190119	0.0741714	0.447728	0.207083
VC1283	PTS system, cellobiose-specific IIA component	102	231	33	52	37	74	0.274319	0.0695943	0.341546	0.0299805
VC1284	6-phospho-beta-glucosidase	406	235	29	69	82	124	0.182523	0.157111	0.364815	0.230297
VC1285	hypothetical protein	814	490	37	50	97	68	0.0737477	0.0400125	0.12897	0.013867
VC1287	glucosyltransferase MdoH	35	91	8	2	21	24	0.125275	0.146084	0.431868	0.237774
VC1288	periplasmic glucans biosynthesis protein MdoG	84	2	12	1	0	0	0.321429	0.252538	0	0
VC1289	methyl-accepting chemotaxis protein	31	98	1	9	23	45	0.0620474	0.0421285	0.60056	0.199936
VC1290	DNA polymerase III subunit epsilon	418	841	10	5	186	320	0.0149344	0.0127125	0.412738	0.0455919
VC1291	hypothetical protein	166	74	1	5	16	16	0.0367958	0.0435178	0.156301	0.0847331
VC1293	aspartate aminotransferase( EC:2.6.1.1 )	14	40	0	0	801	852	0	0	39.2571	25.3952
VC1294	hypothetical protein	12	102	31	26	47	24	1.41912	1.64645	2.07598	2.60312
VC1295	hypothetical protein	283	243	26	89	130	88	0.229064	0.194018	0.410752	0.0687478
VC1296	phosphomethylpyrimidine kinase( EC:2.7.4.7 )	87	5	4	2	0	3	0.222989	0.250332	0.3	0.424264
VC1298	methyl-accepting chemotaxis protein	217	227	3	0	15	45	0.00691244	0.00977567	0.133681	0.091297
VC1299	6-pyruvoyl tetrahydrobiopterin synthase, putative( EC:4.2.3.12 )	6	7	0	6	28	15	0.428571	0.606092	3.40476	1.7846
VC1300	L-serine dehydratase 1	121	23	57	57	35	22	1.47467	1.4193	0.622889	0.471828
VC1301	serine transporter	175	50	31	21	60	48	0.298571	0.171726	0.651429	0.436386
VC1302	MutT/nudix family protein	89	10	11	9	13	2	0.511798	0.549001	0.173034	0.0381361
VC1303	para-aminobenzoate synthase component I( EC:6.3.5.8 )	99	160	27	57	3	0	0.314489	0.0590595	0.0151515	0.0214275
VC1304	fumarate hydratase, class I, putative	206	13	18	13	0	1	0.543689	0.645321	0.0384615	0.0543928
VC1305	hypothetical protein	104	97	0	9	12	35	0.0463918	0.0656078	0.238105	0.173552
VC1306	hypothetical protein	168	149	2	5	74	48	0.0227309	0.0153105	0.381312	0.0836709
VC1308	transcriptional regulator TyrR	119	109	5	0	79	25	0.0210084	0.0297104	0.446612	0.307243
VC1309	ribosomal-protein-alanine acetyltransferase	126	177	87	48	415	453	0.480831	0.296483	2.92649	0.519249
VC1310	hypothetical protein	167	85	1	0	5	1	0.00299401	0.00423417	0.0208524	0.012852
VC1311	hypothetical protein	270	92	1	5	27	32	0.0290258	0.0358108	0.223913	0.17524
VC1312	alanine racemase( EC:5.1.1.1 )	380	178	13	37	76	53	0.121038	0.122792	0.248876	0.0691217
VC1313	methyl-accepting chemotaxis protein	416	568	49	95	402	145	0.142521	0.0349771	0.610814	0.502799
VC1314	transporter, putative	1194	900	166	68	366	563	0.107292	0.0448821	0.466044	0.225583
VC1315	sensor histidine kinase	407	155	5	6	81	34	0.0254973	0.0186851	0.209186	0.0143809
VC1316	chemotaxis protein CheY, putative	134	36	1	7	1	0	0.100954	0.132216	0.00373134	0.00527692
VC1317	hypothetical protein	55	76	5	3	0	4	0.0651914	0.0363703	0.0263158	0.0372161
VC1318	outer membrane protein OmpV	132	245	1	5	13	3	0.013992	0.00907388	0.0553649	0.0609809
VC1319	sensor histidine kinase	217	272	16	8	57	22	0.0515722	0.0313396	0.171778	0.128545
VC1320	DNA-binding response regulator	54	13	0	0	35	42	0	0	1.93946	1.82619
VC1321	hypothetical protein	1128	461	231	196	208	134	0.314975	0.155829	0.237535	0.075148
VC1322	hypothetical protein	62	32	0	0	19	22	0	0	0.496976	0.269442
VC1323	hypothetical protein	89	221	39	56	9	5	0.345798	0.130679	0.061874	0.0555073
VC1324	hypothetical protein	124	71	0	0	0	1	0	0	0.00704225	0.00995925
VC1325	galactoside ABC transporter, periplasmic D-galactose/D-glucose-binding protein	66	153	11	7	451	655	0.106209	0.0854998	5.55719	1.80474
VC1326	hypothetical protein	40	31	33	65	34	66	1.46089	0.89928	1.48952	0.904412
VC1327	galactoside ABC transporter, ATP-binding protein	717	616	116	243	169	75	0.278133	0.16454	0.178729	0.0805756
VC1328	beta-methylgalactoside transporter inner membrane component	486	501	11	85	60	25	0.0961472	0.103964	0.0866785	0.0520124
VC1329	opacity protein-related protein	1054	923	123	42	598	235	0.081101	0.0503421	0.410983	0.221153
VC1330	hypothetical protein	2483	3453	627	378	2931	2469	0.180994	0.10115	0.947729	0.329085
VC1331	hypothetical protein	300	259	61	24	105	98	0.147999	0.078255	0.364189	0.0200665
VC1332	hypothetical protein	1367	1387	246	289	1107	664	0.19416	0.020087	0.644267	0.234103
VC1333	hypothetical protein	499	178	53	85	162	632	0.29187	0.26256	1.93761	2.28106
VC1334	hypothetical protein	245	86	38	47	198	68	0.350807	0.276768	0.79943	0.01235
VC1335	transcriptional regulator, GntR family	69	98	5	2	78	45	0.046436	0.0368089	0.794809	0.474646
VC1336	carboxyphosphonoenolpyruvate phosphonomutase( EC:4.1.3.30 )	53	61	4	2	23	32	0.0541293	0.0301827	0.479276	0.0640836
VC1337	citrate synthase( EC:2.3.3.5 )	247	125	22	43	101	68	0.216534	0.180264	0.476453	0.0955253
VC1338	aconitate hydratase( EC:4.2.1.3 )	536	270	186	92	43	14	0.343878	0.00443652	0.0660379	0.0200621
VC1339	hypothetical protein	83	54	3	0	10	20	0.0180723	0.0255581	0.245426	0.176698
VC1340	prpE protein( EC:6.2.1.1 )	810	459	53	25	257	346	0.0599492	0.00775404	0.535548	0.308672
VC1341	acetyltransferase, putative	12	39	0	5	4	0	0.0641026	0.0906547	0.166667	0.235702
VC1342	MutT/nudix family protein	263	140	98	65	95	65	0.418455	0.0648149	0.412751	0.0728808
VC1343	peptidase, M20A family	280	422	16	17	283	254	0.0487136	0.0119208	0.806305	0.289078
VC1344	4-hydroxyphenylpyruvate dioxygenase( EC:1.13.11.27 )	227	69	2	3	2	2	0.0261444	0.0245138	0.018898	0.0142658
VC1345	oxidoreductase, putative	429	293	12	25	165	342	0.0566481	0.0405541	0.775925	0.553396
VC1346	hypothetical protein	336	72	4	8	61	56	0.0615079	0.0701495	0.479663	0.421598
VC1347	glutathione S-transferase, putative( EC:5.2.1.2 )	305	77	17	9	16	24	0.0863104	0.0432363	0.182074	0.183303
VC1348	response regulator	771	395	53	43	229	362	0.0888013	0.0283683	0.606736	0.438009
VC1349	sensory box sensor histidine kinase/response regulator	975	797	192	87	534	468	0.153041	0.0620583	0.567447	0.0279376
VC1350	antioxidant, putative	456	383	20	6	82	86	0.0297627	0.0199361	0.202184	0.0316208
VC1351	hypothetical protein	6	25	4	4	14	25	0.413333	0.358267	1.66667	0.942809
VC1352	hypothetical protein	27	61	0	0	390	652	0	0	12.5665	2.65584
VC1353	GGDEF family protein	472	716	137	59	532	448	0.186328	0.146974	0.876408	0.354558
VC1354	hypothetical protein	521	350	12	54	174	66	0.0886592	0.0928099	0.261272	0.102815
VC1355	acylphosphatase( EC:3.6.1.7 )	46	15	0	2	1	2	0.0666667	0.0942809	0.0775362	0.078909
VC1357	hypothetical protein	2	2	0	0	0	0	0	0	0	0
VC1358	hypothetical protein	304	189	9	6	23	22	0.0306756	0.00151375	0.09603	0.0288105
VC1359	amino acid ABC transporter, ATP-binding protein( EC:3.6.3.27 )	1287	684	124	351	235	542	0.304753	0.294729	0.487496	0.431195
VC1360	amino acid ABC transporter, permease protein	669	455	59	65	303	355	0.115524	0.0386546	0.616567	0.23144
VC1361	amino acid ABC transporter, permease protein	952	661	91	46	403	463	0.0825899	0.0183824	0.561887	0.195964
VC1362	amino acid ABC transporter, periplasmic amino acid-binding protein	308	162	25	5	281	85	0.0560165	0.0355707	0.718515	0.274107
VC1363	siroheme synthase component enzyme	168	69	11	5	0	6	0.06897	0.00494096	0.0434783	0.0614875
VC1364	hypothetical protein	325	236	12	3	243	136	0.0248175	0.0171199	0.661982	0.121213
VC1365	hypothetical protein	127	80	22	8	48	35	0.136614	0.0517803	0.407726	0.0421063
VC1366	exsB protein	11	6	0	2	0	6	0.166667	0.235702	0.5	0.707107
VC1367	GGDEF family protein	1213	1103	87	68	1284	1285	0.0666865	0.00712266	1.11177	0.0752871
VC1368	hypothetical protein	148	146	17	29	27	15	0.156748	0.059231	0.142586	0.0563513
VC1369	hypothetical protein	884	590	91	34	253	432	0.0802841	0.0320419	0.509201	0.315373
VC1370	GGDEF family protein	1489	1388	136	439	555	552	0.203809	0.159061	0.385214	0.0176502
VC1371	hypothetical protein	1414	1538	137	254	720	654	0.131019	0.048268	0.467211	0.0593731
VC1372	GGDEF family protein	200	467	43	62	78	58	0.173881	0.0581508	0.257099	0.187951
VC1373	DnaK-related protein	157	117	27	4	311	351	0.103081	0.0974298	2.49045	0.720618
VC1374	DnaK-related protein	84	67	1	9	0	0	0.0731166	0.0865666	0	0
VC1375	hypothetical protein	10	2	0	3	0	2	0.75	1.06066	0.5	0.707107
VC1376	GGDEF family protein	780	1017	642	762	386	585	0.78617	0.0521947	0.535047	0.0568156
VC1377	hypothetical protein	12	1	0	2	5	7	1	1.41421	3.70833	4.65512
VC1379	hypothetical protein	118	17	0	0	1	6	0	0	0.180708	0.243575
VC1380	hypothetical protein	34	0	0	0	14	5	N/C	N/C	N/C	N/C
VC1381	hypothetical protein	104	25	0	0	0	0	0	0	0	0
VC1382	ATP-dependent helicase HrpA	430	298	9	0	89	38	0.0104651	0.0147999	0.167247	0.0561867
VC1384	hypothetical protein	11	47	6	8	26	78	0.357834	0.265336	2.01161	0.497847
VC1385	hypothetical protein	1	0	0	4	0	4	N/C	N/C	N/C	N/C
VC1386	heat shock protein 70 family protein	194	142	22	69	109	63	0.299659	0.263407	0.502759	0.0835756
VC1387	hypothetical protein	14	1	4	7	23	88	3.64286	4.74772	44.8214	61.0637
VC1388	lipoate-protein ligase A	523	410	55	27	327	454	0.0855081	0.0277956	0.866278	0.340881
VC1389	hypothetical protein	134	7	1	2	0	0	0.146588	0.196754	0	0
VC1390	transcriptional regulator, LysR family	135	258	42	46	93	65	0.244703	0.0939155	0.470413	0.308971
VC1391	multidrug transporter, putative	367	558	132	247	259	225	0.401163	0.0586752	0.554474	0.213897
VC1392	deoxyribodipyrimidine photolyase, putative	278	216	38	6	186	245	0.0822342	0.077013	0.901662	0.328942
VC1393	sugE protein	187	173	30	52	55	86	0.230503	0.0991012	0.395614	0.143537
VC1394	methyl-accepting chemotaxis protein	761	541	44	13	214	335	0.0409241	0.0238925	0.450216	0.239013
VC1396	hypothetical protein	62	42	18	5	23	62	0.204685	0.12111	0.923579	0.78151
VC1397	chemotaxis protein CheA	1151	1184	223	87	821	445	0.133612	0.0850401	0.544569	0.238612
VC1398	chemotaxis protein CheY	731	362	67	28	121	65	0.0845017	0.0101167	0.172542	0.00992165
VC1399	chemotaxis protein methyltransferase CheR( EC:2.1.1.80 )	805	675	174	96	90	24	0.179186	0.0522742	0.0736784	0.0539138
VC1400	hypothetical protein	358	416	57	37	549	1453	0.12408	0.0496923	2.51315	1.38541
VC1401	protein-glutamate methylesterase CheB( EC:3.1.1.61 )	157	358	87	28	333	235	0.316176	0.336532	1.38872	1.03562
VC1402	purine-binding chemotaxis protein Chew, putative	715	220	50	32	335	324	0.107692	0.0534039	0.970629	0.710074
VC1403	methyl-accepting chemotaxis protein	700	697	175	298	1962	2452	0.338773	0.125544	3.1604	0.505636
VC1404	hypothetical protein	500	174	41	22	148	225	0.104218	0.0314215	0.794552	0.705059
VC1405	methyl-accepting chemotaxis protein	809	1510	339	662	782	265	0.428723	0.0137	0.571061	0.559413
VC1406	methyl-accepting chemotaxis protein	215	421	34	24	139	112	0.107573	0.0715114	0.456272	0.269039
VC1407	ATP-dependent RNA helicase RhlE	284	300	79	56	152	45	0.232418	0.0647019	0.342606	0.272385
VC1408	transcriptional regulator, TetR family	141	30	1	0	0	0	0.0035461	0.00501494	0	0
VC1409	multidrug resistance protein, putative	212	205	3	3	5	2	0.0143925	0.000341676	0.0166705	0.00977844
VC1410	multidrug resistance protein VceA	260	216	6	9	67	65	0.0323718	0.0131449	0.279309	0.0305708
VC1411	multidrug resistance protein VceB	157	135	24	32	428	256	0.194952	0.0595177	2.31121	0.58677
VC1413	methyl-accepting chemotaxis protein	168	276	54	32	192	457	0.218685	0.145301	1.39933	0.362703
VC1414	thermostable carboxypeptidase 1( EC:3.4.17.19 )	864	573	38	87	201	47	0.097907	0.0762622	0.157332	0.106501
VC1415	hcp protein	88	237	17	8	95	45	0.113469	0.112732	0.634709	0.629093
VC1416	vgrG protein	3657	4890	907	610	2618	3311	0.186381	0.0871673	0.696492	0.0274295
VC1417	hypothetical protein	1456	1637	291	463	1247	2447	0.241349	0.0586699	1.17563	0.451383
VC1418	hypothetical protein	5618	6055	1082	756	3652	2486	0.158725	0.0478992	0.530312	0.16934
VC1419	hypothetical protein	692	994	144	99	453	586	0.153845	0.0767175	0.622081	0.0460235
VC1420	hypothetical protein	1741	1221	161	53	1012	1676	0.0679413	0.0346967	0.97696	0.559583
VC1421	hypothetical protein	447	398	56	48	133	63	0.122941	0.00330687	0.227915	0.098463
VC1422	sodium/alanine symporter	76	12	8	6	3	8	0.302632	0.279121	0.35307	0.443492
VC1423	hypothetical protein	11	0	3	5	9	6	N/C	N/C	N/C	N/C
VC1424	spermidine/putrescine ABC transporter, periplasmic spermidine/putrescine-binding protein	80	2	0	8	2	5	2	2.82843	1.2625	1.75009
VC1425	spermidine/putrescine ABC transporter, periplasmic spermidine/putrescine-binding protein	67	1	0	0	34	64	0	0	32.2537	44.896
VC1426	spermidine/putrescine ABC transporter membrane component	27	26	0	0	0	0	0	0	0	0
VC1427	spermidine/putrescine ABC transporter membrane component	3	0	0	0	0	0	N/C	N/C	N/C	N/C
VC1428	putrescine/spermidine ABC transporter ATPase( EC:3.6.3.30 )	22	0	0	5	33	34	N/C	N/C	N/C	N/C
VC1429	hypothetical protein	124	42	9	0	52	55	0.0362903	0.0513223	0.864439	0.629445
VC1430	bax protein, putative	27	70	7	7	19	55	0.17963	0.112613	0.744709	0.0579902
VC1431	hypothetical protein	69	10	3	3	2	6	0.171739	0.181388	0.314493	0.403768
VC1432	hypothetical protein	123	79	2	8	0	0	0.058763	0.0601081	0	0
VC1433	hypothetical protein	173	85	0	6	11	6	0.0352941	0.0499134	0.067086	0.00495287
VC1435	hypothetical protein	302	244	1	4	19	68	0.00985235	0.0092505	0.170801	0.152576
VC1436	FixS-related protein	2	30	0	7	0	0	0.116667	0.164992	0	0
VC1437	cation transport ATPase, E1-E2 family( EC:3.6.3.4 )	172	354	30	28	64	66	0.126757	0.0674032	0.279267	0.131276
VC1438	hypothetical protein	42	0	0	0	1	3	N/C	N/C	N/C	N/C
VC1439	cytochrome c oxidase, subunit CcoP	267	167	1	5	20	24	0.0168427	0.0185225	0.109309	0.0486533
VC1441	cytochrome c oxidase, subunit CcoO	169	86	10	6	17	8	0.0644695	0.00749239	0.0968075	0.00535171
VC1442	cytochrome c oxidase, subunit CcoN	342	202	9	6	45	36	0.0280094	0.0023951	0.154898	0.0329787
VC1443	hypothetical protein	171	61	17	24	1	4	0.246429	0.207909	0.0357109	0.0422325
VC1444	hypothetical protein	235	425	56	87	312	665	0.221502	0.0237531	1.44618	0.167617
VC1445	sensor histidine kinase/response regulator	1200	1265	219	361	998	687	0.233938	0.072744	0.687375	0.204059
VC1446	toxin secretion transporter, putative	492	303	79	36	206	322	0.13969	0.0295268	0.740703	0.455382
VC1447	RTX toxin transporter	214	85	11	33	122	242	0.219819	0.238177	1.70858	1.61006
VC1448	RTX toxin transporter	578	343	45	17	170	253	0.0637087	0.0200055	0.515863	0.313596
VC1449	hypothetical protein	182	119	26	6	33	47	0.0966387	0.0653628	0.288138	0.151066
VC1450	RTX toxin activating protein	8	22	3	6	104	56	0.323864	0.0723177	7.77273	7.39248
VC1451	RTX toxin RtxA	1570	1062	143	346	2110	2543	0.208442	0.16597	1.86924	0.742879
VC1452	RstC protein	3	21	0	0	10	8	0	0	1.85714	2.08765
VC1453	RstB1 protein	66	68	7	3	41	25	0.0750891	0.0438003	0.49443	0.179298
VC1454	RstA1 protein	672	937	164	262	608	876	0.261832	0.0251505	0.91983	0.0213099
VC1455	transcriptional repressor RstR	61	11	2	9	7	5	0.425484	0.555358	0.28465	0.240269
VC1456	cholera enterotoxin, B subunit	81	73	7	2	43	64	0.0569085	0.0417352	0.703788	0.244552
VC1457	cholera enterotoxin, A subunit( EC:2.4.2.36 )	5361	6855	646	349	3600	4946	0.0857058	0.0492063	0.696517	0.0353558
VC1458	zona occludens toxin	1480	1400	164	84	379	565	0.0854054	0.0359287	0.329826	0.104291
VC1459	accessory cholera enterotoxin	125	89	11	63	27	68	0.397933	0.438311	0.490022	0.387526
VC1460	hypothetical protein	1073	759	30	78	444	348	0.0653629	0.0528971	0.436146	0.0316112
VC1461	colonization factor	355	72	16	7	55	66	0.0711463	0.0368769	0.535798	0.538629
VC1462	RstB2 protein	237	126	12	39	54	57	0.180078	0.183064	0.340115	0.158769
VC1463	RstA2 protein	693	935	140	52	531	693	0.128818	0.103524	0.753705	0.0177182
VC1464	transcriptional repressor RstR	56	7	4	6	8	2	0.464286	0.555584	0.214286	0.101015
VC1465	hypothetical protein	198	36	0	4	0	6	0.0555556	0.0785674	0.0833333	0.117851
VC1466	hypothetical protein	93	30	1	0	113	447	0.00537634	0.0076033	8.05753	9.67672
VC1467	hypothetical protein	346	116	2	0	17	8	0.00289017	0.00408732	0.0590492	0.0140237
VC1468	hypothetical protein	175	39	6	6	8	5	0.0940659	0.084542	0.0869597	0.0583298
VC1469	phage replication protein Cri	507	214	26	42	33	43	0.123772	0.102516	0.133012	0.0960575
VC1471	hypothetical protein	56	26	0	0	9	5	0	0	0.176511	0.0223399
VC1472	hypothetical protein	92	33	3	8	108	68	0.137516	0.148362	1.61726	0.626987
VC1473	hypothetical protein	324	114	1	6	19	3	0.027859	0.0350337	0.0424789	0.0228581
VC1474	hypothetical protein	178	39	3	2	6	8	0.034068	0.0243444	0.119418	0.121212
VC1475	phage replication protein Cri	535	215	10	3	32	62	0.0163225	0.00335034	0.174093	0.161616
VC1477	transposase OrfAB, subunit A	649	332	29	8	81	56	0.0343903	0.0145577	0.146741	0.0310189
VC1478	transposase OrfAB, subunit B	1957	2011	312	397	657	524	0.178421	0.0268605	0.298142	0.0531398
VC1479	hypothetical protein	357	526	101	52	191	76	0.190886	0.130146	0.33975	0.276145
VC1480	hypothetical protein	124	110	20	65	70	64	0.3761	0.303786	0.573167	0.0122344
VC1481	hypothetical protein	214	276	25	52	20	5	0.152614	0.0506171	0.0557869	0.0532748
VC1482	ATP-dependent protease LA-related protein	439	243	34	42	26	9	0.125144	0.0674515	0.0481313	0.0156896
VC1486	ABC transporter, ATP-binding protein	149	163	13	8	84	68	0.068164	0.0269893	0.490468	0.103648
VC1487	hypothetical protein	1	0	4	22	0	2	N/C	N/C	N/C	N/C
VC1488	hypothetical protein	393	234	74	56	81	47	0.213806	0.0360773	0.203481	0.00371384
VC1490	hypothetical protein	350	142	0	8	26	86	0.028169	0.039837	0.33996	0.37572
VC1491	dihydroorotate dehydrogenase( EC:1.3.3.1 )	603	225	11	2	5	5	0.0135655	0.00661374	0.015257	0.00985024
VC1492	hypothetical protein	313	634	103	242	391	569	0.355388	0.037215	1.07334	0.248707
VC1493	hypothetical protein	63	71	20	23	10	8	0.320702	0.00458442	0.135703	0.0325652
VC1494	aminopeptidase N	938	433	14	25	63	68	0.036331	0.0302722	0.112104	0.0635545
VC1495	hypothetical protein	372	212	33	87	51	24	0.249544	0.227453	0.125152	0.0168922
VC1496	tail-specific protease	259	152	0	0	3	6	0	0	0.0255283	0.0197217
VC1498	hypothetical protein	344	142	389	354	149	87	1.81189	0.963181	0.522908	0.126951
VC1499	ABC transporter, ATP-binding protein	276	120	94	37	102	68	0.324457	0.0228016	0.468116	0.139372
VC1500	PqiA family protein	115	136	2	6	20	36	0.0307545	0.0188984	0.219309	0.0642002
VC1501	hypothetical protein	229	42	8	2	34	82	0.0412768	0.00896933	1.05043	1.27556
VC1502	Sun/nucleolar protein family protein	399	313	0	3	127	345	0.00479233	0.00677738	0.710266	0.55433
VC1503	hypothetical protein	229	187	15	9	172	57	0.0568153	0.0122852	0.527952	0.315567
VC1504	hypothetical protein	164	39	2	6	7	8	0.0830206	0.100162	0.123906	0.114866
VC1505	hypothetical protein	123	213	12	3	156	56	0.0558227	0.0590268	0.765602	0.710912
VC1506	hypothetical protein	354	297	5	2	71	55	0.0104292	0.00522572	0.192875	0.0108752
VC1507	3-deoxy-7-phosphoheptulonate synthase( EC:2.5.1.54 )	349	51	44	86	57	54	0.906175	1.10323	0.611074	0.633214
VC1508	hypothetical protein	42	51	2	2	20	66	0.0434174	0.00594207	0.885154	0.578362
VC1509	NAD-dependent deacetylase	586	472	35	96	405	684	0.131558	0.101585	1.07014	0.536006
VC1510	hypothetical protein	14	11	0	4	0	0	0.181818	0.25713	0	0
VC1511	formate dehydrogenase, cytochrome B556 subunit	273	114	94	250	105	84	1.26865	1.3072	0.560729	0.249062
VC1512	formate dehydrogenase, iron-sulfur subunit	87	116	16	6	69	56	0.117816	0.0934681	0.637931	0.219447
VC1514	hypothetical protein	43	13	0	3	0	2	0.115385	0.163178	0.0769231	0.108786
VC1515	chaperone, formate dehydrogenase-specific, putative	210	38	80	75	90	56	1.17732	1.12623	0.951128	0.739006
VC1516	iron-sulfur cluster-binding protein	340	401	153	129	439	356	0.385848	0.0907248	1.08948	0.285244
VC1517	hypothetical protein	131	125	33	83	72	57	0.457954	0.291393	0.502809	0.0661981
VC1518	hypothetical protein	56	46	6	4	134	324	0.0970497	0.0142739	4.71817	3.28849
VC1519	formate dehydrogenase accessory protein	282	222	100	62	118	68	0.316945	0.0532668	0.362373	0.0792903
VC1520	ABC transporter, ATP-binding protein	170	95	8	5	76	24	0.0498452	0.00394053	0.349845	0.137481
VC1521	sensor histidine kinase	459	838	367	248	930	678	0.547753	0.356114	1.41761	0.860602
VC1522	sigma-54 dependent response regulator	106	158	106	67	257	216	0.712025	0.407258	1.89581	0.747723
VC1523	hypothetical protein	108	182	116	57	163	233	0.69363	0.538029	1.39474	0.161955
VC1524	ABC transporter, permease protein	172	57	133	128	102	352	1.50943	1.04111	3.38423	3.94736
VC1525	ABC transporter, ATP-binding protein( EC:3.6.3.41 )	75	22	19	8	126	354	0.308485	0.077996	8.88545	10.1901
VC1526	molybdopterin-guanine dinucleotide biosynthesis protein A	190	64	38	64	45	68	0.6	0.565685	0.649671	0.583828
VC1527	molybdopterin biosynthesis MoeA protein	140	38	9	8	15	54	0.137406	0.103408	0.764098	0.929075
VC1528	hypothetical protein	198	85	2	6	0	0	0.0403446	0.0427709	0	0
VC1529	hypothetical protein	439	270	20	72	226	75	0.156112	0.156347	0.396292	0.167605
VC1530	hypothetical protein	237	169	38	56	466	586	0.245849	0.120932	2.71685	1.06152
VC1531	hypothetical protein	166	59	21	82	110	56	0.758168	0.893305	0.805902	0.202587
VC1532	ROK family protein	43	132	0	2	19	51	0.00757576	0.0107137	0.414112	0.0392422
VC1533	hypothetical protein	385	182	8	4	122	436	0.0213786	0.00084768	1.35624	1.46988
VC1534	hypothetical protein	351	307	19	3	20	25	0.0319515	0.0313666	0.0692066	0.017291
VC1535	methyl-accepting chemotaxis protein	249	369	50	75	171	53	0.202028	0.00173158	0.415189	0.384041
VC1536	hypothetical protein	276	384	11	36	47	25	0.0668025	0.0381095	0.117697	0.0743775
VC1537	lipoprotein NlpC	394	140	11	85	65	68	0.317531	0.409573	0.325344	0.226797
VC1538	hypothetical protein	378	473	213	269	506	735	0.566101	0.00368989	1.44627	0.152231
VC1539	hypothetical protein	991	527	28	85	397	442	0.0947723	0.0940707	0.619658	0.309786
VC1540	multidrug efflux protein NorA	270	51	0	4	61	57	0.0392157	0.0554594	0.671786	0.630542
VC1541	hypothetical protein	167	287	32	56	263	256	0.193369	0.00247854	1.23342	0.482858
VC1542	DNA ligase	93	131	6	9	23	46	0.0666092	0.00296006	0.299228	0.0734212
VC1543	hypothetical protein	45	4	7	5	0	0	0.702778	0.773889	0	0
VC1545	TonB system transport protein ExbD2	54	0	0	2	4	6	N/C	N/C	N/C	N/C
VC1547	biopolymer transport protein ExbB-related protein	73	9	0	0	0	0	0	0	0	0
VC1548	hypothetical protein	76	2	2	0	0	4	0.0131579	0.0186081	1	1.41421
VC1549	glycerol-3-phosphate ABC transporter, periplasmic glycerol-3-phosphate-binding protein	888	599	58	58	159	242	0.0810717	0.0222829	0.29153	0.159066
VC1550	glycerol-3-phosphate ABC transporter, permease protein	172	99	0	9	10	5	0.0454545	0.0642824	0.0543223	0.0053984
VC1551	glycerol-3-phosphate ABC transporter, permease protein	639	357	7	2	78	243	0.00827843	0.0037847	0.401369	0.394994
VC1552	glycerol-3-phosphate ABC transporter, ATP-binding protein( EC:3.6.3.30 )	502	208	65	46	117	63	0.175318	0.0648217	0.267976	0.049368
VC1553	glycerol-3-phosphate regulon repressor	597	270	35	27	406	679	0.0793132	0.0292555	1.59744	1.29736
VC1554	glycerophosphoryl diester phosphodiesterase, putative	89	81	8	0	17	57	0.0449438	0.0635602	0.447357	0.362528
VC1555	hypothetical protein	14	2	0	0	0	0	0	0	0	0
VC1556	hypothetical protein	15	34	33	92	0	0	2.45294	0.357713	0	0
VC1557	transcriptional regulator, LacI family	271	200	16	43	18	52	0.13702	0.11028	0.16321	0.136881
VC1558	6-phospho-beta-glucosidase( EC:3.2.1.86 )	104	135	37	88	158	236	0.503811	0.209362	1.63369	0.161869
VC1559	hypothetical protein	89	17	0	0	23	55	0	0	1.74686	2.10496
VC1560	catalase/peroxidase( EC:1.11.1.6 )	801	207	20	46	60	36	0.123596	0.139479	0.12441	0.0700083
VC1561	transcriptional regulator, LysR family	497	605	10	8	468	521	0.0166719	0.00487733	0.901403	0.0569171
VC1562	beta-lactamase-related protein	559	136	10	5	122	236	0.0273269	0.0133471	0.97677	1.07271
VC1563	hypothetical protein	388	75	0	3	5	3	0.02	0.0282843	0.0264433	0.0191721
VC1565	outer membrane protein TolC, putative	256	166	57	36	709	695	0.219762	0.00409329	3.47814	1.00212
VC1566	hypothetical protein	133	16	0	0	52	26	0	0	1.00799	0.872586
VC1567	hypothetical protein	169	142	5	5	123	78	0.0323985	0.00397781	0.638553	0.126229
VC1568	ABC transporter, ATP-binding protein( EC:3.6.3.25 )	7	34	0	6	1	0	0.0882353	0.124784	0.0714286	0.101015
VC1569	hypothetical protein	7	1	0	0	0	0	0	0	0	0
VC1570	quinol oxidase, subunit II	19	74	0	0	104	254	0	0	4.45306	1.44338
VC1571	quinol oxidase, subunit I	503	587	103	83	418	756	0.173084	0.0448125	1.05946	0.323071
VC1572	hypothetical protein	83	57	0	1	4	2	0.00877193	0.0124054	0.0416402	0.00926667
VC1573	fumarate hydratase( EC:4.2.1.2 )	457	186	47	46	43	35	0.175078	0.102154	0.141132	0.0665247
VC1574	hypothetical protein	160	9	26	53	30	85	3.02569	4.04917	4.81597	6.54565
VC1575	hypothetical protein	483	278	31	24	153	75	0.0752566	0.0156615	0.293277	0.0332241
VC1576	hypothetical protein	78	13	0	6	0	0	0.230769	0.326357	0	0
VC1577	hypothetical protein	77	67	1	2	55	33	0.0214189	0.0119245	0.603412	0.1568
VC1578	hypothetical protein	232	62	22	36	20	68	0.337736	0.343525	0.591491	0.714579
VC1579	enterobactin synthetase component F-related protein	521	562	115	62	470	635	0.165525	0.078071	1.016	0.161066
VC1580	transcriptional regulator, LysR family	741	286	36	87	610	553	0.176389	0.180746	1.37839	0.785139
VC1581	NADH dehydrogenase subunit L	825	643	49	63	251	258	0.0786861	0.0272832	0.352743	0.0685906
VC1582	hypothetical protein	621	503	71	24	244	245	0.0810227	0.047106	0.439996	0.0665832
VC1583	superoxide dismutase, Cu-Zn( EC:1.15.1.1 )	187	140	83	92	32	24	0.550497	0.150821	0.171276	0.000216075
VC1584	ankB protein	162	78	20	3	20	62	0.0809592	0.0601007	0.459164	0.474762
VC1585	catalase( EC:1.11.1.6 )	1501	1087	202	273	1172	2428	0.192863	0.0824296	1.50724	1.02733
VC1586	hypothetical protein	279	54	12	8	26	53	0.0955795	0.0743434	0.537336	0.628117
VC1587	hypothetical protein	1944	3051	663	429	2078	3565	0.24083	0.141732	1.1187	0.0703849
VC1588	transcriptional regulator, LysR family	1204	476	75	35	147	88	0.0679109	0.0079458	0.153483	0.0443928
VC1589	alpha-acetolactate decarboxylase( EC:4.1.1.5 )	468	312	29	85	41	69	0.167201	0.148825	0.15438	0.094432
VC1590	alpha-acetolactate synthase( EC:2.2.1.6 )	1115	280	66	64	147	56	0.143882	0.119769	0.165919	0.0481974
VC1591	oxidoreductase, short-chain dehydrogenase/reductase family( EC:1.1.1.100 )	389	281	11	9	61	68	0.0301531	0.00265224	0.199403	0.0602317
VC1592	hypothetical protein	1143	1154	262	293	395	553	0.24156	0.0174501	0.412392	0.0944843
VC1593	GGDEF family protein	1403	872	38	24	309	324	0.0273039	0.000309796	0.295901	0.106997
VC1594	aldose 1-epimerase( EC:5.1.3.3 )	451	414	16	55	22	36	0.0841635	0.0688535	0.0678685	0.0269945
VC1595	galactokinase( EC:2.7.1.6 )	86	126	0	9	0	8	0.0357143	0.0505076	0.031746	0.0448957
VC1596	galactose-1-phosphate uridylyltransferase( EC:2.7.7.12 )	478	420	0	2	1	2	0.00238095	0.00336718	0.00342698	0.00188787
VC1597	multidrug transporter, putative	469	421	85	73	137	65	0.177317	0.00554372	0.223253	0.0973803
VC1598	ABC transporter, periplasmic substrate-binding protein-related protein	528	302	10	58	95	281	0.105496	0.12241	0.555194	0.530711
VC1599	GGDEF family protein	991	1080	302	246	384	234	0.26626	0.0544224	0.302077	0.120788
VC1600	hypothetical protein	1771	1884	157	79	631	557	0.0652913	0.0330349	0.325972	0.0428848
VC1601	hypothetical protein	1473	1097	189	256	515	365	0.180837	0.0742845	0.341176	0.0119508
VC1602	chemotaxis protein CheV	136	282	34	65	94	87	0.240248	0.0137911	0.499844	0.270586
VC1603	hypothetical protein	122	94	0	2	10	55	0.0106383	0.0150448	0.333537	0.355773
VC1604	response regulator	934	629	31	82	219	61	0.0817781	0.0687132	0.165727	0.0972244
VC1605	sensor kinase citA, putative	887	671	57	66	193	55	0.0813111	0.0241117	0.149777	0.0958979
VC1606	hypothetical protein	686	563	124	458	61	45	0.497129	0.447416	0.0844251	0.00635854
VC1607	hypothetical protein	45	82	7	33	1	2	0.278997	0.174573	0.0233062	0.00153302
VC1608	hypothetical protein	115	183	24	35	188	455	0.199976	0.0123311	2.06056	0.602141
VC1609	hypothetical protein	237	105	4	7	26	68	0.0417722	0.0352062	0.378662	0.380363
VC1610	hypothetical protein	154	120	24	63	0	0	0.340422	0.261033	0	0
VC1611	homoserine O-succinyltransferase( EC:2.3.1.46 )	356	263	10	2	80	54	0.0178472	0.0144853	0.215021	0.013715
VC1612	fimbrial biogenesis and twitching motility protein, putative	211	310	26	89	282	258	0.20516	0.115876	1.08438	0.356548
VC1613	hypothetical protein	65	42	4	5	62	87	0.090293	0.0406651	1.51264	0.79025
VC1614	hypothetical protein	440	271	85	42	197	246	0.174082	0.0270117	0.677738	0.325285
VC1615	hypothetical protein	321	109	52	66	89	56	0.383749	0.31361	0.39551	0.167233
VC1616	glutaredoxin, putative	205	205	17	7	85	28	0.0585366	0.034493	0.27561	0.19661
VC1617	transcriptional regulator, LysR family	175	66	31	9	45	56	0.156753	0.0288353	0.552814	0.418142
VC1618	multidrug resistance protein, putative	382	279	61	24	286	86	0.122854	0.0520886	0.528467	0.311443
VC1619	hypothetical protein	352	257	73	86	56	56	0.271008	0.0899751	0.188495	0.0415835
VC1621	agglutination protein	322	107	26	24	54	85	0.152522	0.101508	0.481047	0.443137
VC1622	outer membrane protein, putative	51	43	0	0	0	0	0	0	0	0
VC1623	carboxynorspermidine decarboxylase	188	50	78	68	22	25	0.887447	0.668291	0.308511	0.270807
VC1624	hypothetical protein	358	127	22	52	88	63	0.235451	0.246071	0.370937	0.176956
VC1627	Na+/H+ antiporter protein	281	815	94	98	312	348	0.227382	0.151515	0.768657	0.483185
VC1628	hypothetical protein	239	77	0	3	10	42	0.0194805	0.0275496	0.293648	0.356109
VC1629	hypothetical protein	115	172	2	7	9	3	0.0290445	0.0164801	0.0478514	0.0430055
VC1630	ABC transporter, ATP-binding protein( EC:3.6.3.25 )	73	22	0	0	0	0	0	0	0	0
VC1631	hypothetical protein	64	63	23	35	27	57	0.457465	0.138721	0.663318	0.341453
VC1632	hypothetical protein	561	453	42	85	166	85	0.131252	0.0797416	0.241769	0.0765529
VC1633	hypothetical protein	24	12	0	4	0	0	0.166667	0.235702	0	0
VC1634	multidrug resistance protein	332	109	6	0	20	46	0.00903614	0.012779	0.24113	0.255815
VC1635	ribosomal small subunit pseudouridine synthase A	60	20	11	68	0	0	1.79167	2.27453	0	0
VC1636	helicase-related protein	232	135	47	4	71	28	0.116108	0.122299	0.256721	0.0697399
VC1637	hypothetical protein	46	20	0	3	0	0	0.075	0.106066	0	0
VC1638	DNA-binding response regulator	25	112	3	0	0	0	0.06	0.0848528	0	0
VC1639	sensor histidine kinase	212	232	23	68	1	6	0.200797	0.130541	0.0152895	0.0149518
VC1641	hypothetical protein	1259	1399	289	473	815	554	0.283823	0.0767574	0.521668	0.177726
VC1642	hypothetical protein	1091	623	149	32	795	966	0.0939682	0.0602509	1.13963	0.581152
VC1643	methyl-accepting chemotaxis protein	1414	1552	238	244	792	458	0.162767	0.00784912	0.427608	0.18739
VC1644	hypothetical protein	387	197	11	3	80	33	0.0218261	0.00933052	0.187116	0.0277226
VC1645	hypothetical protein	328	157	31	82	310	257	0.308403	0.302487	1.29103	0.489191
VC1646	hypothetical protein	412	75	8	23	22	98	0.163042	0.203116	0.680032	0.886195
VC1647	hypothetical protein	451	365	51	268	23	48	0.423664	0.43923	0.0912523	0.0569285
VC1649	trypsin, putative	24	76	4	2	3	2	0.0964912	0.0992431	0.0756579	0.0697803
VC1650	collagenase( EC:3.4.24.3 )	532	969	194	366	905	952	0.371185	0.00922585	1.34179	0.508178
VC1651	response regulator VieB	635	344	23	7	348	468	0.0282847	0.0112229	0.954248	0.574477
VC1652	response regulator VieA	360	155	1433	2045	131	321	8.58705	6.51457	1.21743	1.20709
VC1653	sensory box sensor histidine kinase/response regulator VieS	3747	5369	597	555	3348	2638	0.131349	0.039567	0.692427	0.284381
VC1654	hypothetical protein	335	110	37134	24698	2477	3278	167.688	80.3836	18.597	15.8434
VC1655	magnesium transporter	72	140	909	352	25	8	7.56964	7.14935	0.202183	0.205117
VC1656	hypothetical protein	13	128	0	0	5020	5524	0	0	214.655	242.536
VC1657	hypothetical protein	42	25	0	4	0	0	0.08	0.113137	0	0
VC1658	serine transporter	321	138	64	79	157	365	0.38592	0.263812	1.56701	1.5244
VC1659	hypothetical protein	35	15	11	6	55	63	0.357143	0.0606092	2.88571	1.85868
VC1661	hypothetical protein	21	55	0	8	3	4	0.0727273	0.102852	0.107792	0.0495893
VC1662	hypothetical protein	74	121	1	3	19	84	0.0191535	0.00797608	0.475486	0.30933
VC1663	heat shock protein HslJ	58	74	1	0	0	4	0.00862069	0.0121915	0.027027	0.038222
VC1664	ABC transporter, periplasmic substrate-binding protein, putative	442	256	11	4	95	22	0.0202559	0.00654914	0.150435	0.091213
VC1665	ABC transporter, permease protein, putative	333	156	16	8	46	83	0.049665	0.00228679	0.335095	0.278539
VC1666	ABC transporter, ATP-binding protein, putative( EC:3.6.3.25 )	259	139	29	37	33	25	0.189078	0.109049	0.153635	0.0370828
VC1667	hypothetical protein	81	88	2	0	28	69	0.0123457	0.0174594	0.564885	0.310004
VC1668	pseudouridine synthase Rlu family protein	255	250	4	0	14	27	0.00784314	0.0110919	0.081451	0.037546
VC1669	sodium-dependent transporter, putative	247	72	23	75	5	4	0.567392	0.670726	0.0378992	0.0249698
VC1670	cardiolipin synthetase	15	23	0	0	44	68	0	0	2.94493	0.0163967
VC1671	cystathionine beta-lyase( EC:4.4.1.8 )	537	481	0	0	121	87	0	0	0.2031	0.0314328
VC1672	DNA-3-methyladenine glycosidase I( EC:3.2.2.20 )	215	100	11	9	60	77	0.0705814	0.0274621	0.524535	0.34714
VC1673	transporter, AcrB/D/F family	323	362	31	52	62	52	0.119811	0.0337086	0.167798	0.0341561
VC1674	periplasmic linker protein, putative	241	138	4	6	41	56	0.0300379	0.0190076	0.287961	0.166646
VC1675	multidrug resistance protein, putative	130	210	9	4	90	42	0.0441392	0.0354848	0.446154	0.348114
VC1678	phage shock protein A	63	49	0	8	1	0	0.0816327	0.115446	0.00793651	0.0112239
VC1679	psp operon transcriptional activator	163	216	18	34	203	483	0.133918	0.0332184	1.74075	0.700539
VC1680	peptide ABC transporter, periplasmic peptide-binding protein	171	89	13	27	0	0	0.189697	0.160759	0	0
VC1681	peptide ABC transporter, permease protein	52	80	0	6	0	0	0.0375	0.053033	0	0
VC1683	peptide ABC transporter, ATP-binding protein	4	1	0	0	0	0	0	0	0	0
VC1684	peptide ABC transporter, ATP-binding protein	13	62	0	0	0	0	0	0	0	0
VC1685	hypothetical protein	1	13	12	8	9	5	6.30769	8.05014	4.69231	6.092
VC1686	hypothetical protein	159	15	0	0	1	1	0	0	0.036478	0.0426932
VC1687	putative manganese-dependent inorganic pyrophosphatase( EC:3.6.1.1 )	117	104	42	68	44	58	0.50641	0.208506	0.46688	0.128428
VC1688	hypothetical protein	304	79	7	1	301	433	0.0178423	0.00733135	3.23557	3.17553
VC1689	hypothetical protein	187	62	2	7	91	68	0.0617992	0.072272	0.791703	0.431436
VC1690	alpha-1,6-galactosidase, putative	909	562	105	32	155	258	0.0862255	0.0414167	0.314796	0.204041
VC1691	hypothetical protein	8	9	0	0	0	4	0	0	0.222222	0.31427
VC1692	trimethylamine-N-oxide reductase( EC:1.7.2.3 )	198	174	22	58	236	353	0.222222	0.157135	1.61033	0.591719
VC1693	cytochrome c-type protein TorC	167	124	4	3	41	24	0.0240728	0.000170733	0.219529	0.0367417
VC1694	napE protein	149	128	2	7	17	95	0.0340552	0.0291785	0.428141	0.444129
VC1695	formate transporter 1, putative	313	90	52	26	56	28	0.227512	0.0868007	0.245012	0.0934777
VC1696	DNA-binding protein inhibitor Id-2-related protein	615	189	0	0	32	33	0	0	0.113318	0.0866705
VC1697	hypothetical protein	176	215	47	56	40	88	0.263755	0.004653	0.318288	0.128714
VC1698	hypothetical protein	185	99	25	75	45	56	0.446355	0.440132	0.40445	0.227981
VC1700	putative intracellular septation protein	169	58	2	6	2	0	0.0576413	0.0647808	0.00591716	0.00836813
VC1701	hypothetical protein	2	1	5	7	0	0	4.75	3.18198	0	0
VC1702	hypothetical protein	78	78	0	1	2	2	0.00641026	0.00906547	0.025641	0
VC1704	5-methyltetrahydropteroyltriglutamate-- homocysteine methyltransferase( EC:2.1.1.14 )	756	414	87	68	587	568	0.139665	0.0347697	1.07422	0.4211
VC1706	transcriptional activator MetR	375	142	0	0	169	321	0	0	1.35562	1.27979
VC1707	hypothetical protein	483	134	60	48	11	36	0.241216	0.165453	0.145716	0.173865
VC1708	hypothetical protein	15	25	2	55	25	54	1.16667	1.46135	1.91333	0.348839
VC1709	zinc protease, insulinase family	639	565	38	8	191	260	0.0368136	0.032038	0.379541	0.114037
VC1710	hypothetical protein	844	651	42	65	1081	883	0.0748047	0.0354143	1.31859	0.0534354
VC1711	hypothetical protein	11	70	15	74	115	42	1.21039	0.216724	5.52727	6.96822
VC1712	hypothetical protein	430	143	41	9	2	2	0.079143	0.0229186	0.00931859	0.00660074
VC1713	transcriptional regulator, AsnC family	171	45	0	5	27	56	0.0555556	0.0785674	0.70117	0.768307
VC1714	condesin subunit B	11	18	0	0	0	0	0	0	0	0
VC1718	hypothetical protein	409	268	21	4	111	69	0.0331351	0.0257524	0.264428	0.00985067
VC1719	DNA-binding response regulator TorR	193	139	33	63	14	23	0.312111	0.199583	0.119003	0.0657106
VC1720	chaperone protein TorD	234	197	54	78	118	468	0.313354	0.116793	1.43995	1.32325
VC1721	transcriptional regulator, LacI family	83	14	0	0	0	0	0	0	0	0
VC1722	hypothetical protein	21	15	4	6	9	0	0.295238	0.148156	0.214286	0.303046
VC1723	hypothetical protein	112	128	55	85	93	36	0.577567	0.122323	0.555804	0.388277
VC1724	hypothetical protein	61	53	2	0	1	5	0.0163934	0.0231838	0.0553665	0.0551163
VC1725	beta-ketoadipate enol-lactone hydrolase, putative	119	73	6	0	10	6	0.0252101	0.0356524	0.0831127	0.00130237
VC1726	glycogen synthase( EC:2.4.1.21 )	493	238	24	6	4	3	0.0369458	0.0165968	0.0103593	0.00317594
VC1727	glucose-1-phosphate adenylyltransferase( EC:2.7.7.27 )	51	78	36	82	28	25	0.878582	0.244234	0.434766	0.161579
VC1729	hypothetical protein	86	121	3	6	0	2	0.0422352	0.0103966	0.00826446	0.0116877
VC1731	hypothetical protein	95	40	21	52	27	52	0.760526	0.762931	0.792105	0.718272
VC1732	3-phosphoshikimate 1-carboxyvinyltransferase( EC:2.5.1.19 )	237	83	3248	3683	63	69	29.0391	21.6862	0.548574	0.399871
VC1733	hypothetical protein	10	10	156	352	0	0	25.4	13.8593	0	0
VC1735	leucyl/phenylalanyl-tRNA--protein transferase( EC:2.3.2.6 )	353	153	72	76	103	65	0.350349	0.207017	0.358311	0.0940819
VC1736	arginyl-tRNA-protein transferase-related protein( EC:2.3.2.8 )	452	362	51	68	48	36	0.150339	0.0530425	0.102821	0.00477097
VC1740	oxidoreductase, acyl-CoA dehydrogenase family	701	270	23	88	215	321	0.179368	0.207264	0.747797	0.623798
VC1741	transcriptional regulator, TetR family	362	106	11	24	6	0	0.128401	0.138613	0.00828729	0.01172
VC1743	hypothetical protein	513	541	58	66	492	344	0.117528	0.00631862	0.797462	0.22854
VC1744	hypothetical protein	62	154	3	6	10	32	0.0436741	0.00666523	0.184541	0.0328818
VC1745	succinate-semialdehyde dehydrogenase( EC:1.2.1.16 )	282	357	47	52	289	564	0.156162	0.0148552	1.30233	0.392451
VC1746	transcriptional regulator, TetR family	231	38	1	8	3	2	0.107428	0.145804	0.0328093	0.0280329
VC1747	hypothetical protein	2	32	0	8	0	0	0.125	0.176777	0	0
VC1748	hypothetical protein	543	552	62	45	233	225	0.0978511	0.0230932	0.418353	0.015195
VC1749	hypothetical protein	277	741	242	635	269	466	0.865298	0.011806	0.8	0.242
VC1750	hypothetical protein	109	190	26	9	110	55	0.14295	0.135173	0.649324	0.508905
VC1751	hypothetical protein	736	251	10	53	109	68	0.112371	0.139702	0.209507	0.0868458
VC1752	hypothetical protein	446	575	88	24	89	42	0.119524	0.110005	0.136298	0.0894547
VC1753	paraquat-inducible protein A	894	395	26	95	203	255	0.134795	0.149499	0.436319	0.295924
VC1754	paraquat-inducible protein B	683	316	74	55	204	66	0.141198	0.0464605	0.253772	0.0635134
VC1755	hypothetical protein	55	30	48	52	128	325	1.30303	0.60854	6.5803	6.01469
VC1756	periplasmic linker protein, putative	84	74	2	6	17	35	0.0524453	0.0404971	0.337677	0.191337
VC1757	transporter, AcrB/D/F family	872	263	72	22	174	332	0.0831095	0.000764653	0.730949	0.751524
VC1758	integrase, phage family	393	228	50	98	188	223	0.278526	0.213969	0.728221	0.35334
VC1760	helicase, putative	2779	2581	405	543	1417	2565	0.17806	0.0457128	0.751848	0.342173
VC1761	hypothetical protein	382	277	18	6	127	44	0.0343905	0.0180028	0.245653	0.122765
VC1762	hypothetical protein	846	913	164	234	568	885	0.225076	0.0441549	0.820363	0.210673
VC1763	chemotaxis protein MotB-related protein	960	1082	209	682	382	326	0.424011	0.291756	0.349605	0.0683226
VC1764	hypothetical protein	909	1297	260	562	802	565	0.359668	0.104142	0.658954	0.315842
VC1765	type I restriction enzyme HsdR, putative	3095	4203	551	246	1594	2362	0.118279	0.0844989	0.538502	0.0332024
VC1766	hypothetical protein	1884	755	73	22	208	422	0.0339432	0.00679408	0.334672	0.317164
VC1767	hypothetical protein	340	447	4	0	221	668	0.00588235	0.0083189	1.0722	0.597086
VC1768	hypothetical protein	2562	1554	506	459	577	322	0.246434	0.0692009	0.216211	0.0127332
VC1769	DNA methylase HsdM, putative	1215	775	157	631	255	458	0.471706	0.484351	0.400422	0.269472
VC1770	hypothetical protein	1372	2141	248	245	730	369	0.147595	0.0468992	0.35221	0.254361
VC1771	hypothetical protein	3731	7260	1974	1259	5775	3256	0.351248	0.251493	0.998164	0.777363
VC1772	hypothetical protein	1540	2269	411	244	1107	2325	0.18721	0.112675	0.871756	0.216268
VC1773	hypothetical protein	3401	4492	373	684	1435	2253	0.130972	0.0301207	0.461747	0.0563024
VC1774	hypothetical protein	1638	1623	186	532	796	675	0.220671	0.151487	0.450927	0.0495413
VC1775	hypothetical protein	520	377	154	158	28	24	0.357626	0.0869347	0.0587533	0.00693977
VC1776	N-acetylneuraminate lyase, putative( EC:4.1.3.3 )	1823	1568	80	67	4817	5334	0.0433067	0.000816083	3.02207	0.537004
VC1777	hypothetical protein	1068	1058	22	52	195	55	0.0348743	0.020188	0.117285	0.0923477
VC1778	hypothetical protein	776	584	5	4	183	253	0.00664631	0.000287097	0.334522	0.139579
VC1779	C4-dicarboxylate-binding periplasmic protein	1441	854	16	6	810	635	0.00906458	0.00288333	0.652835	0.128305
VC1782	N-acetylmannosamine kinase( EC:2.7.1.60 )	534	260	0	0	4	4	0	0	0.0114376	0.00558189
VC1783	N-acetylglucosamine-6-phosphate deacetylase( EC:3.5.1.25 )	1703	806	95	57	1475	2413	0.0632518	0.0105611	1.92996	1.5045
VC1784	neuraminidase	1642	1800	196	242	1157	3552	0.126906	0.0106616	1.33898	0.89711
VC1785	transcriptional regulator	160	71	2	9	12	33	0.0696303	0.0807944	0.269894	0.275622
VC1786	DNA repair protein RadC, putative	409	152	39	42	65	65	0.185835	0.127959	0.293278	0.190005
VC1787	hypothetical protein	118	5	0	7	1	1	0.7	0.989949	0.104237	0.135429
VC1788	hypothetical protein	1827	1983	121	268	605	553	0.100689	0.0487338	0.305007	0.036963
VC1789	transposase OrfAB, subunit B	3406	4581	485	635	1444	2553	0.140506	0.00267269	0.49063	0.0942886
VC1790	transposase OrfAB, subunit A	824	385	47	28	234	523	0.0648831	0.0110934	0.821211	0.759759
VC1791	hypothetical protein	999	728	79	258	324	325	0.216737	0.194678	0.385376	0.0863407
VC1792	hypothetical protein	1049	1392	166	65	733	853	0.102471	0.0788781	0.655774	0.0607924
VC1793	hypothetical protein	1099	703	53	43	91	223	0.054696	0.00915051	0.200007	0.165752
VC1794	hypothetical protein	1038	1536	171	75	873	665	0.106784	0.081962	0.636992	0.288569
VC1795	transcriptional regulator, putative	453	219	54	146	148	243	0.392936	0.387114	0.71815	0.553579
VC1796	middle operon regulator-related protein	796	1503	222	95	525	566	0.171051	0.152514	0.518064	0.200088
VC1797	hypothetical protein	120	146	2	3	37	62	0.0186073	0.00274448	0.366495	0.0822536
VC1798	eha protein	879	485	5	0	132	85	0.00284414	0.00402222	0.162714	0.0177392
VC1799	hypothetical protein	982	1321	115	47	263	326	0.0763435	0.0576496	0.257302	0.0148761
VC1800	hypothetical protein	860	477	26	62	128	32	0.0801058	0.0705314	0.107962	0.0578069
VC1801	hypothetical protein	741	357	41	42	194	564	0.0864888	0.0440644	0.92082	0.931983
VC1802	hypothetical protein	353	197	0	3	0	2	0.00761421	0.0107681	0.00507614	0.00717875
VC1804	hypothetical protein	487	160	46	86	38	65	0.315978	0.31328	0.242139	0.232087
VC1805	hypothetical protein	29	42	0	0	1	0	0	0	0.0172414	0.024383
VC1806	hypothetical protein	383	994	116	155	166	325	0.229404	0.1039	0.380191	0.0752776
VC1808	hypothetical protein	116	105	5	6	34	69	0.0501232	0.00992736	0.475123	0.257415
VC1809	transcriptional regulator, putative	394	3	34	87	107	54	14.5431	20.4451	9.13579	12.5359
VC1810	hypothetical protein	312	173	16	42	91	23	0.147028	0.135406	0.212307	0.112231
VC1811	hypothetical protein	169	70	19	25	341	565	0.234784	0.173041	5.04459	4.2806
VC1812	hypothetical protein	399	162	3	84	0	0	0.263019	0.361331	0	0
VC1813	hypothetical protein	171	112	8	9	173	323	0.0635704	0.0237401	1.94781	1.32387
VC1814	deoxyribodipyrimidine photolyase	499	229	13	4	65	56	0.0217597	0.00607041	0.187401	0.0808088
VC1815	C factor cell-cell signaling protein	183	122	25	93	131	325	0.449454	0.442425	1.68989	1.37751
VC1816	hypothetical protein	172	82	5	2	0	2	0.02673	0.00330892	0.0121951	0.0172465
VC1817	sigma-54 dependent transcriptional regulator	235	225	23	90	119	335	0.248936	0.213637	0.997636	0.694737
VC1818	hypothetical protein	341	92	0	4	1	9	0.0217391	0.0307438	0.0503793	0.0670999
VC1819	aldehyde dehydrogenase( EC:1.2.1.3 )	1374	1897	114	52	1358	1587	0.0551906	0.0392852	0.91247	0.107318
VC1820	PTS system, fructose-specific IIA component	1310	784	90	25	366	624	0.050295	0.0260318	0.537654	0.365241
VC1821	PTS system, fructose-specific IIBC component	3224	1386	397	143	865	652	0.113157	0.0141169	0.369359	0.142919
VC1822	PTS system, fructose-specific IIABC component	1064	431	12	53	285	56	0.067124	0.0789779	0.198894	0.0975289
VC1823	PTS system, fructose-specific IIB component( EC:2.7.1.69 )	291	84	52	45	58	69	0.357204	0.252451	0.510371	0.439902
VC1824	PTS system, nitrogen regulatory IIA component, putative	15	26	7	9	3	3	0.40641	0.0852154	0.157692	0.0598321
VC1825	transcriptional regulator	994	1739	231	73	1140	1866	0.137186	0.134645	1.10996	0.0522204
VC1826	PTS system, fructose-specific IIABC component	1906	853	78	53	370	268	0.0515285	0.0149979	0.254155	0.0848962
VC1827	mannose-6-phosphate isomerase	1235	902	151	57	1363	2235	0.0927301	0.0417718	1.79074	0.971694
VC1828	hypothetical protein	793	427	9	63	326	156	0.0794451	0.0963021	0.388218	0.0323555
VC1829	hypothetical protein	112	37	27	42	0	0	0.688103	0.632199	0	0
VC1830	hypothetical protein	60	90	19	38	0	0	0.369444	0.074639	0	0
VC1831	sensor histidine kinase	2426	2420	881	553	2050	2365	0.295831	0.0952026	0.911143	0.0935222
VC1832	hypothetical protein	93	32	2	2	25	32	0.0420027	0.0289876	0.634409	0.517024
VC1833	quinolinate synthetase	400	151	11	55	39	43	0.195869	0.23811	0.191134	0.132419
VC1834	hypothetical protein	6	1	0	2	0	3	1	1.41421	1.5	2.12132
VC1836	translocation protein TolB precursor	25	0	0	0	0		N/C	N/C	N/C	N/C
VC1837	tolA protein	92	77	0	0	0	0	0	0	0	0
VC1839	tolQ protein	803	469	12	65	0	0	0.0767684	0.0874329	0	0
VC1840	hypothetical protein	157	50	0	0	4	0	0	0	0.0127389	0.0180155
VC1845	Holliday junction DNA helicase RuvB	14	49	0	0	0	0	0	0	0	0
VC1846	Holliday junction DNA helicase motor protein	96	65	0	3	0	0	0.0230769	0.0326357	0	0
VC1847	Holliday junction resolvase	3	11	0	0	0	5	0	0	0.227273	0.321412
VC1851	hypothetical protein	665	333	10	25	112	68	0.0450563	0.0424529	0.186313	0.0253025
VC1852	hypothetical protein	727	831	77	66	662	466	0.0926686	0.0187329	0.735681	0.247361
VC1853	hypothetical protein	316	347	29	56	70	26	0.126578	0.0492225	0.148223	0.103656
VC1854	porin, putative	189	278	691	569	227	422	2.85142	1.13796	1.35952	0.224102
VC1855	ATP-dependent helicase, DinG family	509	219	32	66	147	98	0.182119	0.168646	0.368145	0.112209
VC1856	hypothetical protein	137	48	0	0	61	68	0	0	0.930961	0.686891
VC1857	primosomal replication protein N``	136	66	15	93	26	54	0.759693	0.918388	0.504679	0.44336
VC1858	hypothetical protein	6	12	0	0	0	6	0	0	0.25	0.353553
VC1859	methyl-accepting chemotaxis protein	871	545	85	56	119	65	0.100171	0.00365102	0.127945	0.0122743
VC1860	exodeoxyribonuclease III( EC:3.1.11.2 )	169	86	0	6	77	25	0.0348837	0.049333	0.373159	0.116619
VC1861	amino acid ABC transporter, permease protein	411	281	74	46	319	265	0.171875	0.0115595	0.859608	0.11802
VC1862	amino acid ABC transporter, permease protein	382	213	14	62	73	54	0.163865	0.17991	0.22231	0.0441388
VC1863	amino acid ABC transporter, periplasmic amino acid-binding protein	495	619	52	3	188	246	0.0549485	0.0708549	0.388607	0.0124572
VC1864	amino acid ABC transporter, ATP-binding protein( EC:3.6.3.27 )	285	212	45	43	77	66	0.180362	0.0317742	0.290748	0.0290941
VC1865	hypothetical protein	420	283	81	35	1404	1254	0.158266	0.0489192	3.88698	0.769501
VC1866	formate acetyltransferase( EC:2.3.1.54 )	9	9	84	26	40	74	6.11111	4.55691	6.33333	2.67129
VC1867	hypothetical protein	437	123	6	8	55	68	0.0393853	0.0362821	0.339352	0.301926
VC1868	methyl-accepting chemotaxis protein	520	382	22	28	94	54	0.0578031	0.0219138	0.161065	0.0278656
VC1869	pyruvate formate-lyase 1 activating enzyme	48	12	10	12	0	3	0.604167	0.559793	0.125	0.176777
VC1870	hypothetical protein	1218	887	57	63	401	321	0.058912	0.0171317	0.345561	0.0230982
VC1871	hypothetical protein	74	93	0	5	83	162	0.0268817	0.0380165	1.43178	0.438628
VC1872	hypothetical protein	522	420	93	35	131	63	0.130747	0.0670532	0.200479	0.071388
VC1873	hypothetical protein	108	139	1	8	41	77	0.0334066	0.0341495	0.466793	0.123268
VC1874	hypothetical protein	65	175	40	66	54	62	0.496264	0.168462	0.592527	0.336925
VC1879	Rec2-related protein	591	250	90	63	378	228	0.202142	0.0705097	0.775797	0.19262
VC1880	hypothetical protein	155	35	1	3	0	3	0.0460829	0.0560472	0.0428571	0.0606092
VC1884	hypothetical protein	51	0	2	6	18	15	N/C	N/C	N/C	N/C
VC1885	hypothetical protein	131	25	0	3	0	8	0.06	0.0848528	0.16	0.226274
VC1886	transcription-repair coupling factor	646	443	0	0	74	35	0	0	0.0967789	0.0251336
VC1888	hemolysin-related protein	340	151	42	68	105	220	0.28693	0.231084	0.882889	0.811851
VC1889	ribosomal-protein-serine acetyltransferase, putative	351	172	11	85	183	168	0.262763	0.327282	0.749056	0.322
VC1890	NADH dehydrogenase( EC:1.6.99.3 )	61	43	0	3	0	0	0.0348837	0.049333	0	0
VC1892	hypothetical protein	13	48	1	5	11	4	0.0905449	0.0192641	0.464744	0.539396
VC1896	hypothetical protein	137	177	16	35	0	5	0.157264	0.0572416	0.0141243	0.0199748
VC1897	Hit family protein	24	64	0	6	12	38	0.046875	0.0662913	0.546875	0.0662913
VC1898	methyl-accepting chemotaxis protein	125	155	20	33	41	54	0.186452	0.0374082	0.338194	0.0144159
VC1899	hypothetical protein	109	35	1	6	4	6	0.0903014	0.114731	0.104063	0.0952694
VC1901	Na+/H+ antiporter	533	327	138	651	179	434	1.12487	1.22465	0.831526	0.701013
VC1902	disulfide bond formation protein B	62	89	30	23	61	56	0.371149	0.159413	0.806542	0.250781
VC1903	cell division protein FtsK, putative	51	0	0	3	0	3	N/C	N/C	N/C	N/C
VC1905	alanine dehydrogenase( EC:1.4.1.1 )	95	12	7	1	25	52	0.0785088	0.00682296	2.29825	2.87805
VC1906	hypothetical protein	428	249	36	56	117	57	0.154506	0.0995518	0.25114	0.0314301
VC1909	hypothetical protein	38	30	1	3	115	221	0.0631579	0.0521026	5.19649	3.06909
VC1910	tRNA-(MS[2]IO[6]A)-hydroxylase	224	31	1	0	26	38	0.00223214	0.00315673	0.670939	0.784701
VC1918	peptidyl-prolyl cis-trans isomerse D	107	122	5	5	70	24	0.0438563	0.00406259	0.425463	0.32349
VC1919	DNA-binding protein HU-beta	2	17	0	0	0	8	0	0	0.235294	0.332756
VC1920	ATP-dependent protease LA( EC:3.4.21.53 )	14	4	27	55	8	3	7.83929	8.35901	0.660714	0.126269
VC1923	trigger factor	23	2	0	3	6	2	0.75	1.06066	0.630435	0.522644
VC1924	hypothetical protein	263	98	0	0	26	35	0	0	0.228001	0.182634
VC1925	C4-dicarboxylate transport sensor protein	401	212	15	35	25	18	0.10125	0.0902889	0.0736249	0.0159534
VC1926	C4-dicarboxylate transport transcriptional regulatory protein	343	284	16	43	84	56	0.0990278	0.0740774	0.221041	0.0337395
VC1927	C4-dicarboxylate transport protein	539	338	32	35	79	85	0.0814597	0.0312408	0.199024	0.0741837
VC1928	C4-dicarboxylate transport protein DctQ, putative	283	158	14	42	80	74	0.157646	0.152985	0.37552	0.131288
VC1929	C4-dicarboxylate-binding periplasmic protein	240	168	31	68	46	46	0.266964	0.194875	0.232738	0.0580838
VC1930	hypothetical protein	64	97	0	3	0	0	0.0154639	0.0218693	0	0
VC1931	hypothetical protein	680	222	132	624	333	475	1.50246	1.85028	1.31467	1.16668
VC1933	hypothetical protein	249	26	13	32	100	258	0.641489	0.833368	5.16234	6.7327
VC1934	GGDEF family protein	263	569	92	65	150	145	0.232023	0.166576	0.412588	0.223099
VC1935	CDP-diacylglycerol--glycerol-3-phosphate 3-phosphatidyltransferase-related protein	149	196	16	53	34	21	0.188895	0.115277	0.167665	0.0855918
VC1936	phosphatidate cytidylyltransferase, putative	569	298	16	14	90	88	0.0375497	0.0133363	0.226737	0.0969654
VC1937	hypothetical protein	307	91	0	1	14	24	0.00549451	0.0077704	0.154669	0.154244
VC1938	hypothetical protein	269	158	60	35	70	65	0.222284	0.00108141	0.335808	0.106893
VC1939	hypothetical protein	449	280	22	64	31	51	0.138785	0.126978	0.125593	0.0799742
VC1940	hypothetical protein	295	172	0	3	114	344	0.00872093	0.0123333	1.19322	1.14096
VC1941	hypothetical protein	874	209	26	65	41	57	0.170377	0.198878	0.159819	0.159676
VC1943	hypothetical protein	221	87	0	6	6	2	0.0344828	0.048766	0.0250689	0.00294214
VC1944	PvcB protein	232	118	18	14	31	51	0.0981151	0.0290323	0.282912	0.21113
VC1945	hypothetical protein	881	254	122	314	382	354	0.68735	0.77622	0.913649	0.678895
VC1946	hypothetical protein	15	115	3	2	0	0	0.108696	0.129124	0	0
VC1947	transcriptional regulator, LysR family	1034	2448	305	324	2706	3265	0.213662	0.114988	1.97538	0.907416
VC1948	hypothetical protein	204	41	10	35	22	24	0.451339	0.568966	0.346604	0.33766
VC1949	pvcA protein	986	1293	149	862	1657	1288	0.408891	0.36455	1.33833	0.48394
VC1950	biotin sulfoxide reductase( EC:1.7.2.3 )	528	670	87	12	444	245	0.0913416	0.103847	0.60329	0.336044
VC1951	cytochrome c-type protein YecK	337	103	14	33	112	324	0.180966	0.197173	1.73899	1.98929
VC1952	chitinase	735	501	105	123	130	123	0.194183	0.0725858	0.21119	0.0485346
VC1953	NupC family protein	161	151	12	5	125	63	0.0538234	0.0292895	0.596808	0.253978
VC1955	transcriptional regulator, LysR family	272	215	62	43	79	48	0.213971	0.0197574	0.256848	0.0475072
VC1956	lytic murein transglycosylase, putative	140	175	0	0	40	32	0	0	0.234286	0.072731
VC1957	hypothetical protein	161	29	1	3	25	32	0.0548297	0.068757	0.629364	0.670457
VC1958	hypothetical protein	45	23	0	5	33	24	0.108696	0.153719	0.888406	0.219306
VC1959	septum formation inhibitor	123	286	29	68	223	323	0.236767	0.00140706	1.47119	0.483405
VC1960	septum site-determining protein MinD	57	50	0	5	0	0	0.05	0.0707107	0	0
VC1961	cell division topological specificity factor MinE	27	1	0	3	0	0	1.5	2.12132	0	0
VC1962	lipoprotein	38	21	9	1	0	0	0.142231	0.133801	0	0
VC1963	hypothetical protein	59	26	18	63	286	123	1.36408	1.49765	4.78911	0.0825112
VC1964	hypothetical protein	253	65	116	463	72	14	3.79079	4.71257	0.249985	0.048932
VC1965	hypothetical protein	53	79	4	0	11	66	0.0377358	0.0533665	0.521495	0.443989
VC1966	hypothetical protein	512	343	31	55	169	113	0.110448	0.0705714	0.329762	0.000446935
VC1967	methyl-accepting chemotaxis protein	916	465	71	66	167	243	0.109723	0.045555	0.352448	0.240605
VC1968	transcriptional regulator, HTH_3 family	88	6	3	2	14	64	0.183712	0.211596	5.41288	7.42998
VC1970	benzoate transport protein	366	414	48	64	0	0	0.142868	0.0165759	0	0
VC1971	O-succinylbenzoic acid--CoA ligase	158	193	34	33	126	155	0.193087	0.031258	0.800289	0.0039884
VC1972	O-succinylbenzoate synthase	233	139	6	5	102	42	0.0308611	0.00722674	0.369963	0.0958907
VC1973	naphthoate synthase( EC:4.1.3.36 )	24	34	3	4	23	25	0.121324	0.00519931	0.846814	0.157713
VC1974	hypothetical protein	7	8	0	3	7	1	0.1875	0.265165	0.5625	0.618718
VC1975	2-oxoglutarate decarboxylase( EC:4.1.1.71 )	40	29	52	53	113	65	1.56379	0.37306	2.53319	0.412682
VC1976	menaquinone-specific isochorismate synthase	62	63	0	0	75	75	0	0	1.20008	0.0135773
VC1977	aspartate aminotransferase( EC:2.6.1.1 )	327	178	32	43	37	47	0.169716	0.101621	0.188597	0.106699
VC1978	hypothetical protein	210	126	3	1	39	35	0.0111111	0.00448957	0.231746	0.0650987
VC1979	deoxyguanosinetriphosphate triphosphohydrolase-like protein	370	202	36	35	17	42	0.135282	0.0537189	0.126933	0.114534
VC1980	hypothetical protein	76	64	0	0	80	67	0	0	1.04975	0.00407052
VC1981	hypothetical protein	18	34	0	1	0	0	0.0147059	0.0207973	0	0
VC1983	peptidase, putative	235	301	1	4	53	36	0.00877218	0.0063878	0.172567	0.0749042
VC1984	ribonuclease D	121	93	37	32	239	254	0.324936	0.0270828	2.35319	0.534556
VC1985	acyl-CoA synthase	35	13	97	46	55	46	3.15495	0.542374	2.55495	1.3909
VC1986	hypothetical protein	3	15	0	8	0	0	0.266667	0.377124	0	0
VC1987	outer membrane lipoprotein Slp, putative	32	47	0	3	23	35	0.0319149	0.0451345	0.731715	0.0183359
VC1988	hypothetical protein	48	39	0	0	1	0	0	0	0.0104167	0.0147314
VC1990	ATP-dependent helicase, DinG family	214	205	28	43	1	1	0.170299	0.0558013	0.00477547	0.000145064
VC1991	hypothetical protein	405	182	51	54	37	36	0.211315	0.120758	0.14458	0.0752674
VC1992	formyltetrahydrofolate deformylase( EC:3.5.1.10 )	22	100	37	23	24	32	0.955909	1.02659	0.705455	0.545115
VC1993	2,4-dienoyl-CoA reductase( EC:1.3.1.34 )	468	219	46	85	84	148	0.243209	0.204946	0.427643	0.350946
VC1994	protease IV	498	332	2	4	46	68	0.00803213	0.00567957	0.148594	0.079514
VC1995	cytoplasmic asparaginase I( EC:3.5.1.1 )	70	98	0	3	0	0	0.0153061	0.0216461	0	0
VC1996	hypothetical protein	93	15	0	0	34	43	0	0	1.61613	1.76853
VC1997	hypothetical protein	204	132	10	13	209	325	0.0737522	0.0349772	1.74332	1.01654
VC1998	methionine sulfoxide reductase B( EC:1.8.4.6 )	127	37	0	2	21	64	0.027027	0.038222	0.947542	1.10618
VC1999	hypothetical protein	14	3	0	5	0	0	0.833333	1.17851	0	0
VC2001	hypothetical protein	44	76	21	34	11	24	0.462321	0.0211455	0.282895	0.0465202
VC2002	hypothetical protein	296	74	18	6	21	36	0.0709459	0.0143332	0.278716	0.293832
VC2003	rRNA (guanine-N1-)-methyltransferase( EC:2.1.1.51 )	112	129	25	32	22	24	0.235638	0.01757	0.191238	0.00734122
VC2004	hypothetical protein	217	38	3	4	32	64	0.059544	0.0646566	0.915838	1.08664
VC2005	hypothetical protein	34	86	0	0	44	65	0	0	1.02497	0.380638
VC2006	chemotaxis protein CheV	723	1097	78	51	299	355	0.0771871	0.0434117	0.368582	0.0636006
VC2007	transcriptional regulator, ROK family	220	186	5	3	7	4	0.0194282	0.00466566	0.0266618	0.00729225
VC2008	pyruvate kinase II( EC:2.7.1.40 )	378	243	84	48	192	134	0.209877	0.0174594	0.529688	0.0307618
VC2009	hypothetical protein	370	234	60	13	83	154	0.108859	0.0753823	0.441222	0.30674
VC2010	hypothetical protein	97	77	15	9	102	99	0.135761	0.0266976	1.16863	0.165582
VC2011	hypothetical protein	54	47	3	2	22	86	0.0490544	0.00919406	1.1186	1.00577
VC2012	sodium-dependent transporter	377	265	9	4	552	886	0.0194835	0.00620722	2.40379	1.3288
VC2013	PTS system, glucose-specific IIBC component	117	188	33	28	40	92	0.215494	0.0941266	0.415621	0.104285
VC2014	hypothetical protein	26	13	9	3	53	78	0.288462	0.0815892	4.01923	2.80123
VC2017	hypothetical protein	130	67	0	0	8	7	0	0	0.083008	0.0303626
VC2018	4-amino-4-deoxychorismate lyase( EC:4.1.3.38 )	190	199	0	0	19	46	0	0	0.165578	0.0927411
VC2019	3-oxoacyl-(acyl carrier protein) synthase( EC:2.3.1.41 )	84	36	10	7	33	25	0.156746	0.0533136	0.543651	0.213254
VC2027	Maf-like protein	110	8	3	3	0	0	0.201136	0.24588	0	0
VC2028	ribosomal large subunit pseudouridine synthase C	54	42	6	2	0	0	0.0793651	0.0448957	0	0
VC2029	hypothetical protein	156	49	11	36	105	183	0.402603	0.469647	2.20389	2.16489
VC2030	ribonuclease E	71	81	0	2	0	0	0.0123457	0.0174594	0	0
VC2031	sulfate permease family protein	136	130	8	10	11	22	0.0678733	0.0127983	0.125057	0.0624718
VC2032	hypothetical protein	156	41	31	65	97	98	0.892042	0.980508	1.50602	1.25048
VC2033	alcohol dehydrogenase/acetaldehyde dehydrogenase( EC:1.2.1.10 )	271	84	45	43	30	76	0.338978	0.244555	0.507732	0.561486
VC2034	hypothetical protein	4	7	1	3	0	0	0.339286	0.126269	0	0
VC2035	hypothetical protein	122	169	6	2	40	79	0.0305073	0.0264076	0.397662	0.0987028
VC2036	aspartate-semialdehyde dehydrogenase( EC:1.2.1.11 )	50	27	0	6	31	25	0.111111	0.157135	0.772963	0.216322
VC2037	Na+/H+ antiporter	18	42	0	0	11	5	0	0	0.365079	0.347941
VC2038	hypothetical protein	119	179	7	5	122	463	0.0433782	0.0218429	1.8059	1.10406
VC2039	nucleoid-associated protein NdpA	96	83	0	3	57	48	0.0180723	0.0255581	0.586032	0.0109154
VC2041	hypothetical protein	155	46	0	1	1	0	0.0108696	0.0153719	0.00322581	0.00456198
VC2042	histone deacetylase/AcuC/AphA family protein	136	18	1	0	1	0	0.00367647	0.00519931	0.00367647	0.00519931
VC2043	DNA topoisomerase III	289	58	20	35	56	84	0.336326	0.377768	0.821024	0.887068
VC2046	hypothetical protein	171	44	3	0	2	0	0.00877193	0.0124054	0.00584795	0.00827025
VC2047	short chain dehydrogenase	196	105	9	6	8	0	0.0515306	0.00793691	0.0204082	0.0288615
VC2048	vacJ lipoprotein	47	8	0	0	0	0	0	0	0	0
VC2051	thiol:disulfide interchange protein DsbE	31	28	0	0	18	8	0	0	0.43318	0.208548
VC2052	cytochrome c-type biogenesis protein CcmF	130	38	0	0	0	0	0	0	0	0
VC2053	cytochrome c-type biogenesis protein CcmE	77	18	0	0	0	0	0	0	0	0
VC2055	heme exporter protein C	24	12	0	1	0	0	0.0416667	0.0589256	0	0
VC2056	heme exporter protein B	97	50	0	3	0	0	0.03	0.0424264	0	0
VC2057	heme exporter protein A( EC:3.6.3.41 )	120	16	0	0	0	0	0	0	0	0
VC2059	purine-binding chemotaxis protein CheW	22	10	0	0	0	0	0	0	0	0
VC2060	hypothetical protein	21	41	10	35	0	0	0.664925	0.26691	0	0
VC2061	ParA family protein	11	17	7	3	0	0	0.406417	0.325193	0	0
VC2062	chemotaxis-specific methylesterase( EC:3.1.1.61 )	15	10	0	8	0	0	0.4	0.565685	0	0
VC2063	chemotaxis protein CheA	206	217	25	2	115	59	0.0652879	0.0792968	0.415071	0.202489
VC2065	chemotaxis protein CheY	92	27	1	3	1	0	0.0609903	0.0708815	0.00543478	0.00768594
VC2066	flagellar biosynthesis sigma factor FliA	148	11	96	64	0	0	3.23342	3.65541	0	0
VC2068	flagellar biosynthesis protein	18	19	584	842	2	1	38.3801	8.39431	0.0818713	0.0413513
VC2069	flagellar biosynthesis protein	291	247	16132	21346	156	358	70.9287	21.9094	0.992738	0.645808
VC2070	phosphohistidine phosphatase	3	27	12	35	7	2	2.64815	1.91181	1.2037	1.59754
VC2071	hypothetical protein	24	9	0	0	0	0	0	0	0	0
VC2072	peptidase, insulinase family( EC:3.4.24.56 )	475	387	32	15	63	83	0.0530641	0.0202294	0.173551	0.0578687
VC2073	hypothetical protein	107	1	0	0	0	6	0	0	3	4.24264
VC2075	histidine triad family protein	109	43	0	0	5	0	0	0	0.0229358	0.0324361
VC2077	ferrous iron transport protein B	74	92	39	34	111	46	0.448296	0.111342	1	0.707107
VC2078	ferrous iron transport protein A	8	19	1	5	0	0	0.194079	0.0976924	0	0
VC2079	hypothetical protein	13	6	0	3	0	0	0.25	0.353553	0	0
VC2080	transcriptional regulator, AraC/XylS family	569	875	191	236	520	486	0.302695	0.0466424	0.734656	0.253466
VC2081	zinc ABC transporter, periplasmic zinc-binding protein	92	64	55	46	2	0	0.658288	0.0855061	0.0108696	0.0153719
VC2082	zinc ABC transporter, ATP-binding protein( EC:3.6.3.33 )	67	54	47	43	0	5	0.748894	0.0670364	0.0462963	0.0654729
VC2083	zinc ABC transporter, permease protein	166	10	32	52	72	68	2.69639	3.54065	3.61687	4.50163
VC2084	succinyl-CoA synthetase alpha subunit( EC:6.2.1.5 )	154	74	1	0	5	6	0.00324675	0.0045916	0.0567743	0.034375
VC2085	succinyl-CoA synthetase subunit beta( EC:6.2.1.5 )	195	76	1	0	1	0	0.0025641	0.00362619	0.0025641	0.00362619
VC2088	succinate dehydrogenase catalytic subunit( EC:1.3.5.1 )	106	37	0	0	6	0	0	0	0.0283019	0.0400249
VC2089	succinate dehydrogenase catalytic subunit( EC:1.3.99.1 )	132	104	0	1	0	0	0.00480769	0.0067991	0	0
VC2091	succinate dehydrogenase cytochrome b556 large membrane subunit	43	54	0	0	0	2	0	0	0.0185185	0.0261891
VC2092	citrate synthase( EC:2.3.3.1 )	172	172	17	52	14	55	0.200581	0.143888	0.200581	0.168555
VC2093	hypothetical protein	191	174	2	3	321	342	0.0138563	0.00478724	1.82307	0.201447
VC2094	hypothetical protein	519	159	1	0	77	48	0.000963391	0.00136244	0.225125	0.108558
VC2095	phosphoglucomutase	646	195	48	68	57	93	0.211511	0.19404	0.282579	0.274844
VC2097	esterase/lipase YbfF, putative	159	6	5	3	135	49	0.265723	0.331317	4.50786	5.17433
VC2098	hypothetical protein	18	19	0	0	0	0	0	0	0	0
VC2100	hypothetical protein	22	12	0	0	4	0	0	0	0.0909091	0.128565
VC2101	hypothetical protein	116	94	1	0	4	8	0.00431034	0.00609575	0.0597946	0.0357963
VC2102	hypothetical protein	33	37	2	0	1	2	0.030303	0.042855	0.0421785	0.0167945
VC2103	transcriptional regulator, LysR family	110	36	12	53	159	413	0.790657	0.963879	6.45884	7.09
VC2104	hypothetical protein	43	39	7	7	34	12	0.171139	0.0118062	0.549195	0.341536
VC2105	hypothetical protein	198	111	4	6	131	253	0.037128	0.023937	1.47045	1.14386
VC2107	aspartate-semialdehyde dehydrogenase( EC:1.2.1.11 )	74	88	13	55	19	9	0.400338	0.31772	0.179515	0.109237
VC2110	hypothetical protein	140	155	87	24	103	49	0.388134	0.329929	0.525922	0.296692
VC2111	hypothetical protein	76	77	16	62	54	52	0.507861	0.420494	0.692925	0.0248913
VC2112	hypothetical protein	12	25	0	0	0	0	0	0	0	0
VC2113	hypothetical protein	206	180	9	6	45	18	0.0385113	0.00732279	0.159223	0.0837544
VC2114	hypothetical protein	6	6	9	3	0	0	1	0.707107	0	0
VC2115	hypothetical protein	129	4	16	42	0	5	5.31202	7.33692	0.625	0.883883
VC2116	chorismate synthase( EC:4.2.3.5 )	1	0	1193	863	7	6	N/C	N/C	N/C	N/C
VC2118	adenine-specific methylase, putative( EC:2.1.1.72 )	36	7	0	2	18	15	0.142857	0.202031	1.32143	1.16168
VC2119	hypothetical protein	31	21	29	35	0	0	1.30108	0.517024	0	0
VC2120	flagellar biosynthesis protein	121	127	8998	5839	26	88	60.17	20.0728	0.453895	0.338023
VC2121	flagellar biosynthesis protein	281	154	2231	1586	19	4	9.1191	1.66821	0.0467948	0.0294451
VC2122	flagellar biosynthesis protein	112	90	1297	3224	29	33	23.7013	17.1416	0.312798	0.0761823
VC2123	flagellar biosynthesis protein	90	69	4140	8621	47	23	85.471	55.8204	0.427778	0.133565
VC2124	flagellar protein FliO	47	48	677	358	33	55	10.9313	4.91151	0.92398	0.313747
VC2125	flagellar motor switch protein	27	10	78	66	0	3	4.74444	2.62415	0.15	0.212132
VC2126	flagellar motor switch protein	27	62	236	563	18	22	8.91069	0.240349	0.510753	0.220496
VC2127	flagellar basal body-associated protein	53	89	252	482	46	88	5.08522	0.467407	0.928344	0.0854464
VC2128	flagellar hook-length control protein FliK, putative	100	48	2741	6536	32	25	81.7883	76.9026	0.420417	0.142011
VC2129	flagellar protein	93	120	2066	2685	14	52	22.295	0.113099	0.291935	0.199967
VC2130	flagellum-specific ATP synthase	160	119	15110	12584	55	65	100.093	7.99766	0.444984	0.143167
VC2131	flagellar assembly protein	105	76	7427	3593	56	68	59.0048	16.5866	0.714035	0.255551
VC2132	flagellar motor protein	205	10	770	1235	24	52	63.628	84.6717	2.65854	3.59417
VC2133	flagellar M-ring protein	46	84	790	566	43	76	11.956	7.37924	0.919772	0.0212278
VC2134	flagellar hook-basal body protein	280	133	14212	31632	51	32	144.296	132.284	0.211372	0.0413365
VC2135	sigma-54 dependent response regulator	124	179	25882	25486	291	228	175.553	46.9136	1.81026	0.758748
VC2136	sensory box sensor histidine kinase	343	55	9887	3529	14	55	46.4944	24.9881	0.520408	0.678245
VC2137	sigma-54 dependent transcriptional activator	475	176	34837	26556	251	123	112.114	54.8328	0.613642	0.120521
VC2138	flagellar protein FliS	156	254	285	243	167	45	1.39181	0.615346	0.623839	0.631692
VC2139	flagellar rod protein FlaI, putative	208	118	88	14	0	6	0.27086	0.215267	0.0254237	0.0359546
VC2140	flagellar hook-associated protein	271	134	3	3	43	115	0.0167291	0.008003	0.50844	0.494648
VC2141	flagellar protein FlaG	3	4	0	5	0	0	0.625	0.883883	0	0
VC2142	flagellin	224	157	152	253	172	241	1.14502	0.659655	1.15144	0.542474
VC2143	flagellin	197	28	20	26	1	8	0.515047	0.584812	0.145395	0.198441
VC2144	flagellin	187	299	56	56	108	234	0.243378	0.0793192	0.680074	0.145005
VC2145	tyrA protein	26	40	10	2	17	62	0.217308	0.236609	1.10192	0.633676
VC2146	hypothetical protein	88	146	15	68	38	48	0.318104	0.208808	0.380293	0.0728681
VC2147	hypothetical protein	88	17	60	23	1	0	1.01738	0.474556	0.00568182	0.0080353
VC2148	hypothetical protein	21	65	0	2	0	0	0.0153846	0.0217571	0	0
VC2149	hypothetical protein	394	285	19	53	210	56	0.117094	0.097398	0.364743	0.237944
VC2150	hypothetical protein	212	153	1	2	1	0	0.00889444	0.00590782	0.00235849	0.00333541
VC2156	lipoprotein-34 NlpB	144	70	0	0	0	0	0	0	0	0
VC2159	glycine cleavage system transcriptional repressor, putative	93	17	0	0	0	0	0	0	0	0
VC2160	bacterioferritin comigratory protein	9	45	1	2	55	53	0.0777778	0.0471405	3.64444	3.48839
VC2161	methyl-accepting chemotaxis protein	801	241	12	33	144	89	0.0759554	0.0862304	0.274535	0.13401
VC2162	permease PerM, putative	94	66	3	3	0	0	0.0386847	0.00957398	0	0
VC2164	hypothetical protein	183	18	0	0	2	0	0	0	0.00546448	0.00772794
VC2165	arsenate reductase( EC:1.20.4.1 )	46	57	2	2	36	83	0.039283	0.00593301	1.11937	0.476259
VC2166	Trp repressor-binding protein	52	5	0	3	1	0	0.3	0.424264	0.00961538	0.0135982
VC2167	hypothetical protein	46	92	4	1	0	0	0.048913	0.0538016	0	0
VC2168	hypothetical protein	145	36	9	5	3	0	0.100479	0.0543199	0.0103448	0.0146298
VC2171	uracil permease	350	159	11	6	28	86	0.0345822	0.00445992	0.31044	0.325892
VC2172	hypothetical protein	100	70	32	24	44	18	0.331429	0.0161624	0.348571	0.1293
VC2173	hypothetical protein	1	0	0	8	0	0	N/C	N/C	N/C	N/C
VC2174	UDP-sugar hydrolase( EC:3.1.3.5 )	55	67	69	24	316	634	0.806377	0.633806	7.60407	2.62848
VC2176	hypothetical protein	25	4	11	6	4	2	0.97	0.749533	0.33	0.240416
VC2187	flagellin	79	162	8	5	25	66	0.066065	0.0497815	0.361932	0.0643126
VC2188	flagellin	417	63	71	68	12	47	0.624814	0.642832	0.387404	0.507176
VC2189	hypothetical protein	21	26	9	0	0	8	0.214286	0.303046	0.153846	0.217571
VC2190	flagellar hook-associated protein	168	146	58	26	44	52	0.26166	0.118197	0.309035	0.0666516
VC2191	flagellar hook-associated protein	215	115	106	68	49	76	0.542164	0.0694952	0.444388	0.306151
VC2192	peptidoglycan hydrolase	161	96	248	563	76	65	3.70248	3.05768	0.574567	0.144981
VC2193	flagellar P-ring protein precursor	151	55	7132	4258	151	126	62.325	21.345	1.64545	0.912811
VC2194	flagellar L-ring protein precursor	164	49	9057	3866	34	44	67.0618	16.7389	0.552638	0.488358
VC2195	flagellar basal-body rod protein FlgG	287	153	4946	5428	58	58	26.3553	12.9002	0.290588	0.125154
VC2196	flagellar basal-body rod protein FlgF	57	107	5458	8545	89	36	87.8071	11.2392	0.948926	0.866174
VC2197	flagellar hook protein	272	163	2406	6114	34	42	23.1774	20.2682	0.191334	0.0938109
VC2199	flagellar basal body rod protein	2	7	26	52	0	0	10.2143	3.93959	0	0
VC2200	flagellar basal body protein	72	72	3351	1187	47	86	31.5139	21.2525	0.923611	0.383016
VC2201	chemotaxis protein methyltransferase CheR( EC:2.1.1.80 )	138	72	20	61	36	42	0.496075	0.496597	0.422101	0.228016
VC2202	chemotaxis protein CheV	528	254	187	55	189	63	0.285351	0.09732	0.302993	0.0777273
VC2203	flagellar basal body P-ring biosynthesis protein	92	129	595	354	11	8	4.60579	2.6327	0.0907904	0.0406938
VC2205	hypothetical protein	64	7	4	1	0	5	0.102679	0.0568211	0.357143	0.505076
VC2207	hypothetical protein	28	57	0	2	1	2	0.0175439	0.0248108	0.035401	0.000443049
VC2208	hypothetical protein	177	42	260	57	23	52	1.41303	0.079043	0.684019	0.783582
VC2209	nonribosomal peptide synthetase VibF	451	786	72	36	351	339	0.102723	0.0804997	0.604784	0.245347
VC2210	vibriobactin utilization protein ViuB	138	47	8	5	9	5	0.082177	0.0342324	0.0858002	0.0291085
VC2211	ferric vibriobactin receptor	290	326	84	42	1664	1756	0.209245	0.113717	5.56222	0.248497
VC2212	hypothetical protein	348	325	10	24	29	52	0.0512909	0.031898	0.121667	0.0542115
VC2213	outer membrane protein OmpA	96	46	0	5	0	4	0.0543478	0.0768594	0.0434783	0.0614875
VC2215	cation transport ATPase, E1-E2 family( EC:3.6.3.4 )	478	222	49	24	194	58	0.105309	0.00395813	0.33356	0.102245
VC2216	hypothetical protein	83	84	0	0	293	421	0	0	4.27101	1.04778
VC2217	beta-N-acetylhexosaminidase	182	396	20	8	175	55	0.0650461	0.0634191	0.550214	0.581701
VC2218	hypothetical protein	237	135	13	8	53	15	0.0570558	0.00311618	0.16737	0.0795619
VC2219	hypothetical protein	17	48	0	3	0	0	0.03125	0.0441942	0	0
VC2220	hypothetical protein	100	282	125	163	273	79	0.914007	0.475166	1.50507	1.73231
VC2221	hypothetical protein	43	113	0	3	13	15	0.0132743	0.0187727	0.217534	0.119913
VC2222	hypothetical protein	66	60	0	31	2	0	0.258333	0.365339	0.0151515	0.0214275
VC2223	pseudouridine synthase family 1 protein	76	79	44	51	0	0	0.612258	0.047109	0	0
VC2224	GGDEF family protein	266	107	47	52	122	362	0.331337	0.218701	1.92091	2.06796
VC2225	uracil phosphoribosyltransferase	335	159	38	73	37	63	0.286276	0.244437	0.253337	0.202076
VC2226	phosphoribosylaminoimidazole synthetase( EC:6.3.3.1 )	188	263	2	4	14	43	0.0129237	0.00323206	0.118983	0.0629537
VC2227	phosphoribosylglycinamide formyltransferase( EC:2.1.2.2 )	20	190	2	2	5	8	0.0552632	0.0632674	0.146053	0.147004
VC2228	hypothetical protein	9	2	0	4	2	2	1	1.41421	0.611111	0.549972
VC2229	hypothetical protein	114	5	3	0	43	88	0.0131579	0.0186081	8.9886	12.1784
VC2231	acyl-CoA dehydrogenase	470	582	59	54	138	266	0.109158	0.0231566	0.375331	0.115561
VC2232	hypothetical protein	209	17	0	0	106	87	0	0	2.81241	3.26009
VC2235	hypothetical protein	132	110	105	88	30	58	0.797727	0.00321412	0.377273	0.212132
VC2236	hydroxyacylglutathione hydrolase GloB, putative( EC:3.1.2.6 )	124	28	7	2	17	0	0.0639401	0.0105903	0.0685484	0.0969421
VC2237	membrane-bound lytic murein transglycosylase D	99	102	45	57	6	0	0.506684	0.0737357	0.030303	0.042855
VC2238	hypothetical protein	232	95	44	24	17	47	0.221143	0.044531	0.284006	0.298018
VC2239	nitrogen regulatory protein P-II	14	15	0	0	0	0	0	0	0	0
VC2240	decarboxylase	136	26	24	6	24	25	0.20362	0.0383949	0.569005	0.555127
VC2241	cytochrome c554	99	21	0	3	1	0	0.0714286	0.101015	0.00505051	0.00714249
VC2246	ribonuclease HII( EC:3.1.26.4 )	136	68	0	0	70	75	0	0	0.808824	0.415945
VC2262	PII uridylyl-transferase	55	103	19	47	66	38	0.400883	0.0783871	0.784466	0.587654
VC2264	hypothetical protein	35	28	11	53	19	15	1.10357	1.11622	0.539286	0.00505076
VC2265	phosphatidylglycerophosphatase A	17	20	0	2	0	0	0.05	0.0707107	0	0
VC2269	3,4-dihydroxy-2-butanone 4-phosphate synthase/GTP cyclohydrolase II	131	57	10	28	26	43	0.283782	0.293373	0.47643	0.39309
VC2270	riboflavin synthase subunit alpha	17	0	0	0	0	0	N/C	N/C	N/C	N/C
VC2271	riboflavin-specific deaminase	29	73	0	0	0	6	0	0	0.0410959	0.0581184
VC2273	gamma-glutamyl phosphate reductase( EC:1.2.1.41 )	38	24	0	0	41	51	0	0	1.60197	0.739671
VC2274	gamma-glutamyl kinase	164	412	4	0	0	2	0.0121951	0.0172465	0.00242718	0.00343256
VC2275	transcriptional regulator Crl	262	36	14	38	14	35	0.554495	0.708606	0.512829	0.649681
VC2276	hypothetical protein	208	107	1	8	3	4	0.039787	0.0494682	0.0259031	0.0162352
VC2277	xanthine phosphoribosyltransferase( EC:2.4.2.22 )	16	27	0	0	8	5	0	0	0.342593	0.222608
VC2278	hypothetical protein	612	764	132	426	547	468	0.386639	0.241764	0.753178	0.198856
VC2279	aminoacyl-histidine dipeptidase( EC:3.4.13.3 )	38	118	40	65	49	65	0.80174	0.354815	0.920161	0.522288
VC2280	hypothetical protein	350	139	61	85	121	213	0.392898	0.309165	0.939044	0.839095
VC2281	ribosomal protein S6 modification protein	110	15	0	0	4	9	0	0	0.318182	0.398551
VC2282	hypothetical protein	69	90	27	44	96	35	0.440097	0.0690027	0.890097	0.708815
VC2283	sodium-dependent transporter	381	116	28	35	319	531	0.187607	0.161385	2.70743	2.6448
VC2285	GGDEF family protein	210	308	51	28	349	325	0.166883	0.107443	1.35855	0.429009
VC2286	hypothetical protein	86	94	6	3	6	6	0.0508412	0.0267658	0.0667986	0.00419856
VC2287	DNA polymerase IV( EC:2.7.7.7 )	355	233	0	2	1	0	0.00429185	0.00606959	0.00140845	0.00199185
VC2296	bolA protein	54	13	0	0	0	1	0	0	0.0384615	0.0543928
VC2297	hypothetical protein	372	131	41	54	78	42	0.261214	0.213545	0.265144	0.0784417
VC2298	lipoprotein, putative	56	12	0	6	75	45	0.25	0.353553	2.54464	1.70463
VC2300	ampG protein, putative	76	84	3	6	25	8	0.0554511	0.0225955	0.212093	0.165257
VC2301	transcriptional activator, putative	59	64	0	0	20	54	0	0	0.591367	0.356924
VC2302	RNA polymerase sigma-70 factor	33	79	4	5	27	63	0.0922516	0.0409563	0.807825	0.0146466
VC2305	outer membrane protein OmpK	54	56	10	9	0	0	0.17295	0.0173035	0	0
VC2307	2-dehydropantoate 2-reductase( EC:1.1.1.169 )	54	5	0	3	0	0	0.3	0.424264	0	0
VC2308	4-methyl-5(B-hydroxyethyl)-thiazole monophosphate biosynthesis enzyme	17	5	0	0	2	0	0	0	0.0588235	0.083189
VC2309	aminotransferase, class V( EC:2.8.1.7 )	19	0	7	1	36	26	N/C	N/C	N/C	N/C
VC2310	hypothetical protein	122	13	1	4	1	0	0.157945	0.211775	0.00409836	0.00579596
VC2311	HesA/MoeB/ThiF family protein	12	0	2	2	0	8	N/C	N/C	N/C	N/C
VC2312	membrane-bound lytic murein transglycosylase A	73	46	0	0	10	1	0	0	0.0793627	0.0814921
VC2314	hypothetical protein	158	145	0	0	64	63	0	0	0.419773	0.0208027
VC2316	N-acetylglutamate synthase( EC:2.3.1.1 )	218	74	11	75	67	26	0.531986	0.680983	0.329345	0.0311211
VC2318	hypothetical protein	108	130	39	25	45	86	0.276709	0.119362	0.539103	0.173151
VC2319	exodeoxyribonuclease V, 67 kDa subunit( EC:3.1.11.5 )	58	201	28	26	55	38	0.306056	0.249895	0.568665	0.53685
VC2320	exodeoxyribonuclease V, 135 kDa subunit	37	0	0	0	0	0	N/C	N/C	N/C	N/C
VC2321	hypothetical protein	108	3	13	25	4	1	4.22685	5.80744	0.185185	0.209513
VC2323	hypothetical protein	128	187	32	82	78	55	0.344251	0.133292	0.451746	0.222921
VC2324	transcriptional regulator, LysR family	155	74	27	57	31	55	0.472232	0.42149	0.471622	0.384131
VC2327	hypothetical protein	102	8	5	2	0	0	0.14951	0.142115	0	0
VC2330	hypothetical protein	135	139	32	83	123	148	0.41708	0.254619	0.98793	0.108638
VC2332	acetyltransferase, GNAT family	118	133	7	6	72	36	0.0522174	0.0100475	0.440423	0.240058
VC2333	ribosomal protein S6 modification protein-related protein	240	97	263	259	50	32	1.88297	1.11318	0.269115	0.0859584
VC2334	hypothetical protein	135	106	17	22	298	286	0.166737	0.0577149	2.45276	0.346981
VC2335	hypothetical protein	15	21	0	3	52	62	0.0714286	0.101015	3.20952	0.363655
VC2336	methionyl-tRNA synthetase-related protein	43	84	4	7	10	6	0.0881783	0.00685181	0.151993	0.113936
VC2337	transcriptional regulator, LacI family	91	46	1	0	1	3	0.00549451	0.0077704	0.0381032	0.0383453
VC2339	chromate resistance protein-related protein	249	534	24	15	120	138	0.0622377	0.0482923	0.370177	0.158039
VC2340	hypothetical protein	213	258	44	23	72	42	0.14786	0.0830324	0.250409	0.123912
VC2341	long-chain-fatty-acid--CoA ligase, putative	233	153	2	5	142	135	0.0206317	0.0170385	0.745898	0.192977
VC2343	DNA repair protein RadA	42	26	0	0	18	14	0	0	0.483516	0.077704
VC2344	hypothetical protein	540	69	1	0	16	53	0.000925926	0.00130946	0.398873	0.522189
VC2345	phosphoserine phosphatase	93	86	3	0	12	13	0.016129	0.0228099	0.140098	0.0156486
VC2346	smp protein, putative	17	21	0	0	18	65	0	0	2.07703	1.43996
VC2347	purine nucleoside phosphorylase( EC:2.4.2.1 )	257	225	38	56	25	5	0.198374	0.0714383	0.0597492	0.0530712
VC2348	phosphopentomutase( EC:5.4.2.7 )	126	117	5	2	44	66	0.0283883	0.0159725	0.456654	0.151955
VC2349	thymidine phosphorylase( EC:2.4.2.4 )	19	12	8	6	40	52	0.460526	0.0558242	3.2193	1.57548
VC2350	deoxyribose-phosphate aldolase( EC:4.1.2.4 )	280	55	4	8	1	6	0.0798701	0.0927504	0.0563312	0.0746135
VC2352	NupC family protein	216	176	0	0	2	9	0	0	0.0301978	0.0296116
VC2353	hypothetical protein	319	178	2	0	76	45	0.0031348	0.00443327	0.245527	0.0102986
VC2354	hypothetical protein	168	144	58	43	28	21	0.321925	0.0329703	0.15625	0.0147314
VC2355	hypothetical protein	81	83	1	0	39	49	0.00617284	0.00872971	0.535921	0.0769898
VC2356	sodium/alanine symporter	45	92	0	0	6	6	0	0	0.0992754	0.0481652
VC2358	hypothetical protein	59	13	2	0	29	53	0.0169492	0.0239697	2.28422	2.53526
VC2359	uracil-DNA glycosylase	35	88	26	63	69	56	0.729383	0.0190552	1.3039	0.944033
VC2360	endonuclease IV( EC:3.1.21.2 )	233	193	14	7	23	23	0.0481776	0.0168407	0.108942	0.0144664
VC2361	formate acetyl transferase-related protein	27	34	223	635	11	52	13.4679	7.36608	0.96841	0.793377
VC2362	threonine synthase( EC:4.2.3.1 )	90	56	17	22	0	6	0.290873	0.144227	0.0535714	0.0757614
VC2363	homoserine kinase( EC:2.7.1.39 )	74	26	9	6	39	50	0.176195	0.077179	1.22505	0.987156
VC2364	bifunctional aspartokinase I/homeserine dehydrogenase I	102	44	13	36	9	3	0.472816	0.48842	0.0782086	0.0141799
VC2365	hypothetical protein	70	12	3	8	42	53	0.354762	0.4411	2.50833	2.69879
VC2366	ribonuclease activity regulator protein RraA	232	161	17	22	63	53	0.104961	0.0448094	0.300372	0.0407582
VC2367	hypothetical protein	75	34	31	38	221	235	0.76549	0.498025	4.92922	2.80375
VC2370	sensory box/GGDEF family protein	287	290	2	6	105	69	0.0138291	0.00970222	0.301892	0.090455
VC2371	hypothetical protein	60	56	0	8	93	25	0.0714286	0.101015	0.998214	0.780343
VC2373	glutamate synthase, large subunit	762	879	50	46	277	436	0.0589745	0.00939363	0.429768	0.0936925
VC2374	glutamate synthase, small subunit	300	97	36	53	68	68	0.333196	0.301504	0.463849	0.335426
VC2375	hypothetical protein	51	23	2	7	0	0	0.171782	0.187477	0	0
VC2376	glutamate synthase, large subunit	155	164	40	23	218	351	0.199154	0.0833118	1.77335	0.51887
VC2377	glutamate synthase, small subunit	215	212	0	8	115	245	0.0188679	0.0266833	0.845272	0.438955
VC2378	hypothetical protein	38	56	0	0	0	0	0	0	0	0
VC2380	adenosylcobinamide-phosphate synthase	189	268	1	0	186	632	0.0026455	0.00374131	1.67117	0.971623
VC2381	hypothetical protein	161	76	50	53	42	35	0.503964	0.273516	0.360698	0.141179
VC2382	hypothetical protein	114	93	0	0	1	2	0	0	0.0151387	0.00900391
VC2383	transcriptional regulator, LysR family	174	80	32	68	85	96	0.516954	0.470998	0.844253	0.503102
VC2384	hypothetical protein	37	20	58	43	79	88	1.85878	0.411842	3.26757	1.6015
VC2385	RNA-directed DNA polymerase	93	73	18	22	15	42	0.247459	0.0762413	0.368316	0.292779
VC2386	hypothetical protein	65	169	59	68	121	99	0.65503	0.357319	1.22367	0.902084
VC2387	hypothetical protein	427	187	14	33	123	68	0.104629	0.1016	0.325846	0.0534432
VC2388	hypothetical protein	16	79	10	38	3	2	0.553006	0.101814	0.106408	0.114681
VC2389	carbamoyl-phosphate synthase large subunit( EC:6.3.4.16 )	316	234	58	88	23	68	0.279806	0.136135	0.181692	0.154017
VC2390	carbamoyl-phosphate synthase small subunit( EC:6.3.5.5 )	53	29	0	2	9	3	0.0344828	0.048766	0.13663	0.0469258
VC2392	mutator MutT protein	25	31	3	6	16	47	0.156774	0.0520066	1.07806	0.619517
VC2416	2`,3`-cyclic-nucleotide 2`-phosphodiesterase, putative	414	114	3	8	181	289	0.0387109	0.0444976	1.48614	1.48343
VC2417	single-stranded-DNA-specific exonuclease RecJ	102	60	4	6	17	6	0.0696078	0.042981	0.133333	0.0471405
VC2418	thiol:disulfide interchange protein DsbC	90	31	815	863	17	18	18.4471	13.2817	0.384767	0.277014
VC2419	tyrosine recombinase	217	312	0	0	1	2	0	0	0.00550928	0.00127418
VC2420	flavodoxin	146	61	13	66	35	62	0.585504	0.702105	0.62806	0.549187
VC2421	ampD protein	49	6	2	5	0	7	0.437075	0.560394	0.583333	0.824958
VC2422	nicotinate-nucleotide pyrophosphorylase( EC:2.4.2.19 )	60	126	52	22	32	35	0.520635	0.489363	0.405556	0.180705
VC2423	fimbrial protein	121	106	40	86	61	46	0.57095	0.339936	0.469047	0.0496177
VC2424	type IV pilus assembly protein PilB	420	146	15	23	162	85	0.0966243	0.0861397	0.483953	0.138931
VC2425	type IV pilin biogenesis protein PilC	240	172	29	25	114	98	0.133091	0.0173351	0.522384	0.0670107
VC2428	hypothetical protein	49	10	5	5	20	16	0.30102	0.2814	1.00408	0.842756
VC2429	zinc-binding protein	37	36	0	2	0	0	0.0277778	0.0392837	0	0
VC2432	hypothetical protein	51	37	32	29	20	28	0.705617	0.110544	0.574457	0.257811
VC2435	MutT/nudix family protein	1	102	1	6	1	2	0.529412	0.665512	0.509804	0.693242
VC2436	outer membrane channel precursor protein	27	27	0	2	0	2	0.037037	0.0523783	0.037037	0.0523783
VC2438	glutamate-ammonia-ligase adenylyltransferase( EC:2.7.7.42 )	200	100	13	53	112	342	0.2975	0.328805	1.99	2.02233
VC2439	methyl-accepting chemotaxis protein	189	111	28	52	44	14	0.308308	0.226501	0.179465	0.0754328
VC2440	hypothetical protein	51	57	0	0	16	53	0	0	0.621775	0.435648
VC2443	hypothetical protein	18	0	0	0	0	2	N/C	N/C	N/C	N/C
VC2444	general secretion pathway protein B, putative	1	5	7	0	3	6	3.5	4.94975	2.1	1.27279
VC2445	general secretion pathway protein A	236	104	25	64	51	14	0.360658	0.360237	0.175359	0.0576195
VC2446	tRNA nucleotidyltransferase( EC:2.7.7.25 )	161	69	2	5	32	53	0.0424431	0.0424557	0.483437	0.402597
VC2449	hypothetical protein	3	3	0	2	1	8	0.333333	0.471405	1.5	1.64992
VC2450	mazG protein	29	90	12	62	320	398	0.551341	0.194522	7.72835	4.67557
VC2451	GTP pyrophosphokinase( EC:2.7.6.5 )	109	27	2	2	15	57	0.0462113	0.0394038	1.12436	1.39547
VC2452	23S rRNA (uracil-5-)-methyltransferase	412	203	6	2	96	59	0.0122077	0.0033311	0.261825	0.040751
VC2453	sensor histidine kinase/response regulator	135	187	70	26	7	8	0.328778	0.268334	0.0473163	0.00641424
VC2454	GGDEF family protein	122	222	26	76	97	36	0.277729	0.0913777	0.478622	0.447542
VC2455	hypothetical protein	333	202	16	63	13	17	0.179965	0.186558	0.0615987	0.0319042
VC2456	hypothetical protein	126	118	26	54	58	83	0.331988	0.17768	0.581854	0.171878
VC2459	DNA repair protein RecO	26	39	0	0	10	8	0	0	0.294872	0.126917
VC2467	RNA polymerase sigma-70 factor	68	32	0	0	0	2	0	0	0.03125	0.0441942
VC2468	hypothetical protein	38	96	0	0	4	0	0	0	0.0526316	0.0744323
VC2469	L-aspartate oxidase( EC:1.4.3.16 )	185	83	12	9	17	47	0.0866493	0.0308078	0.329078	0.335432
VC2470	hypothetical protein	177	53	12	43	19	68	0.439559	0.525751	0.695182	0.831327
VC2471	hypothetical protein	3	0	0	2	0	6	N/C	N/C	N/C	N/C
VC2474	hypothetical protein	10	37	0	0	0	4	0	0	0.0540541	0.076444
VC2479	hypothetical protein	13	2	0	0	0	0	0	0	0	0
VC2481	D-3-phosphoglycerate dehydrogenase( EC:1.1.1.95 )	30	92	30	6	1	0	0.532609	0.660991	0.0166667	0.0235702
VC2482	acetolactate synthase III small subunit	112	16	17	26	1	0	0.888393	1.04172	0.00446429	0.00631345
VC2483	acetolactate synthase III large subunit( EC:2.2.1.6 )	521	654	30	70	74	84	0.0823076	0.0349679	0.135237	0.00961254
VC2484	long-chain-fatty-acid--CoA ligase, putative	245	186	22	43	60	45	0.160489	0.0999756	0.243417	0.00209479
VC2485	transcriptional regulator, LysR family	131	18	2	2	2	0	0.0631891	0.0677719	0.00763359	0.0107955
VC2487	hypothetical protein	167	99	34	65	29	4	0.430079	0.3203	0.107028	0.094221
VC2488	hypothetical protein	199	104	54	33	48	55	0.294332	0.0324922	0.385026	0.203392
VC2489	transcriptional regulator, TetR family	158	146	53	64	164	66	0.3869	0.0727706	0.745015	0.414308
VC2490	2-isopropylmalate synthase	248	152	45	42	69	86	0.228884	0.0670791	0.422008	0.203338
VC2491	3-isopropylmalate dehydrogenase( EC:1.1.1.85 )	24	13	14	36	2	0	1.67628	1.54566	0.0416667	0.0589256
VC2492	isopropylmalate isomerase large subunit( EC:4.2.1.33 )	321	54	3	6	3	0	0.0602285	0.0719589	0.0046729	0.00660847
VC2494	hypothetical protein	222	60	5	5	45	45	0.0529279	0.0429997	0.476351	0.386998
VC2497	hypothetical protein	233	164	27	6	68	62	0.0762326	0.0560697	0.334947	0.0609549
VC2498	hypothetical protein	158	42	0	6	29	57	0.0714286	0.101015	0.770344	0.829859
VC2501	leucyl aminopeptidase( EC:3.4.11.1 )	132	78	1	0	5	2	0.00378788	0.00535687	0.0317599	0.0086534
VC2502	DNA polymerase III subunit chi	67	10	0	0	0	6	0	0	0.3	0.424264
VC2504	D-lactate dehydrogenase( EC:1.1.1.29 )	223	26	1	0	19	8	0.00224215	0.00317088	0.196447	0.157325
VC2505	ribosomal large subunit pseudouridine synthase A	87	28	1	0	1	1	0.00574713	0.00812766	0.0236043	0.0171261
VC2506	ATP-dependent helicase HepA	233	147	3	4	6	6	0.0200432	0.0101366	0.0332837	0.0106527
VC2507	hypothetical protein	280	212	43	68	190	158	0.237163	0.118216	0.711927	0.0471722
VC2508	ornithine carbamoyltransferase( EC:2.1.3.3 )	176	97	26	29	3	0	0.223348	0.106944	0.00852273	0.012053
VC2510	aspartate carbamoyltransferase catalytic subunit( EC:2.1.3.2 )	42	26	38	78	26	15	1.95238	1.48156	0.597985	0.0297865
VC2511	aspartate carbamoyltransferase regulatory subunit	322	161	28	62	8	0	0.236025	0.210814	0.0124224	0.0175679
VC2517	hypothetical protein	1	44	0	0	0	0	0	0	0	0
VC2518	hypothetical protein	21	23	0	0	0	0	0	0	0	0
VC2519	hypothetical protein	21	39	0	0	0	2	0	0	0.025641	0.0362619
VC2521	hypothetical protein	27	11	0	0	0	3	0	0	0.136364	0.192847
VC2522	hypothetical protein	182	432	0	0	1	4	0	0	0.00737688	0.00266208
VC2529	DNA-directed RNA polymerase subunit N	4	6	497	763	17532	15569	125.708	2.06239	3488.92	1264.42
VC2532	hypothetical protein	67	6	12	25	12	35	2.17289	2.81963	3.00622	3.99814
VC2534	magnesium transporter	292	182	30	63	33	94	0.224447	0.17212	0.314749	0.285296
VC2535	pmbA protein	97	65	77	66	42	15	0.9046	0.156674	0.331879	0.142991
VC2536	hypothetical protein	34	7	3	2	15	3	0.186975	0.139639	0.434874	0.00891311
VC2537	thiamine ABC transporter, ATP-binding protein, putative( EC:3.6.3.25 )	45	12	0	3	0	5	0.125	0.176777	0.208333	0.294628
VC2538	thiamin ABC transporter membrane component	123	15	1	5	43	64	0.170732	0.229953	2.30813	2.76979
VC2539	thiamin ABC transporter, periplasmic thiamin-binding protein	213	138	2	8	14	0	0.0336803	0.0343522	0.0328638	0.0464765
VC2540	hypothetical protein	108	66	0	2	0	3	0.0151515	0.0214275	0.0227273	0.0321412
VC2542	UDP-N-acetylmuramate:L-alanyl-gamma-D-glutamyl- meso-diaminopimelate ligase( EC:6.3.2.8 )	154	75	34	12	4	5	0.19039	0.0429774	0.0463203	0.028774
VC2543	hypothetical protein	10	77	0	0	36	98	0	0	2.43636	1.64563
VC2544	fructose-1,6-bisphosphatase( EC:3.1.3.11 )	32	14	0	0	0	0	0	0	0	0
VC2546	hypothetical protein	40	64	0	0	17	45	0	0	0.564063	0.196664
VC2547	hypothetical protein	148	100	43	16	48	67	0.22527	0.0923061	0.497162	0.24443
VC2548	hypothetical protein	34	73	20	53	0	0	0.657131	0.0974337	0	0
VC2549	methionine sulfoxide reductase A	101	6	0	0	29	58	0	0	4.9769	6.63233
VC2550	hypothetical protein	179	36	0	0	22	92	0	0	1.33923	1.72014
VC2551	hypothetical protein	30	7	0	0	30	98	0	0	7.5	9.19239
VC2552	hypothetical protein	105	54	0	0	1	8	0	0	0.078836	0.0980222
VC2553	ABC transporter, ATP-binding protein, authentic frameshift( EC:3.6.3.25 )	18	81	8	0	7	2	0.222222	0.31427	0.20679	0.257527
VC2554	hypothetical protein	259	236	13	63	47	38	0.158571	0.15327	0.171242	0.0144605
VC2555	hypothetical protein	18	63	0	4	1	4	0.031746	0.0448957	0.0595238	0.00561196
VC2557	hypothetical protein	130	69	0	0	5	3	0	0	0.0409699	0.00354736
VC2558	adenylylsulfate kinase	22	51	27	19	0	0	0.799911	0.604381	0	0
VC2559	sulfate adenylyltransferase subunit 1( EC:2.7.7.4 )	349	99	40	24	49	17	0.178519	0.0903761	0.156059	0.0221438
VC2560	sulfate adenylyltransferase subunit 2( EC:2.7.7.4 )	244	262	3	7	18	52	0.0195063	0.0101982	0.136122	0.0881782
VC2561	uroporphyrin-III C-methyltransferase( EC:2.1.1.107 )	116	74	31	63	2	4	0.559296	0.413028	0.0356477	0.0260305
VC2562	2',3'-cyclic nucleotide 2'-phosphodiesterase/3'-nucleotidase bifunctional periplasmic precursor protein( EC:3.1.4.16 )	323	235	297	244	28	48	0.978901	0.0839995	0.145471	0.0831331
VC2563	hypothetical protein	67	11	0	3	0	0	0.136364	0.192847	0	0
VC2564	ATP-dependent RNA helicase DbpA	191	46	21	14	57	54	0.207148	0.137462	0.736171	0.61906
VC2565	elaA protein	150	32	7	5	57	23	0.101458	0.0774871	0.549375	0.239532
VC2566	hypothetical protein	4	14	0	5	4	4	0.178571	0.252538	0.642857	0.505076
VC2567	hypothetical protein	120	32	5	6	18	6	0.114583	0.10312	0.16875	0.0265165
VC2568	peptidyl-prolyl cis-trans isomerase, FKBP-type	29	7	0	3	0	6	0.214286	0.303046	0.428571	0.606092
VC2569	hypothetical protein	136	6	0	1	44	82	0.0833333	0.117851	6.9951	9.43502
VC2598	RNA methyltransferase, TrmH family	128	118	25	35	1	5	0.245961	0.0716283	0.0250927	0.0244379
VC2599	ribonuclease R	769	504	12	23	10	1	0.0306198	0.0212346	0.00749401	0.00779216
VC2600	hypothetical protein	294	155	7	2	30	58	0.0183564	0.00771192	0.238117	0.192441
VC2601	sodium-type flagellar protein MotX	166	98	23	5	1	0	0.0947873	0.0618957	0.00301205	0.00425968
VC2603	asparaginase, putative( EC:3.5.1.1 )	163	216	6	6	33	63	0.0322938	0.00638662	0.24706	0.0630829
VC2604	peptidyl-prolyl cis-trans isomerase, FKBP-type	1	0	0	2	0	0	N/C	N/C	N/C	N/C
VC2605	hypothetical protein	12	0	6	5	14	2	N/C	N/C	N/C	N/C
VC2606	glutathione-regulated potassium-efflux system protein	283	290	171	78	199	312	0.436603	0.237075	0.889521	0.263526
VC2607	glutathione-regulated potassium-efflux system ancillary protein	240	43	7	3	39	14	0.0494671	0.0287091	0.244041	0.115316
VC2608	ABC transporter, ATP-binding protein	218	80	10	3	50	52	0.0416858	0.00591959	0.439679	0.297439
VC2609	hypothetical protein	163	16	12	4	0	1	0.16181	0.12472	0.03125	0.0441942
VC2610	hypothetical protein	131	204	20	6	31	49	0.0910418	0.087158	0.238419	0.00251366
VC2612	hypothetical protein	103	57	50	33	16	3	0.532192	0.0661219	0.103986	0.0726257
VC2613	phosphoribulokinase( EC:2.7.1.19 )	173	115	56	6	69	86	0.187937	0.191998	0.573335	0.246768
VC2615	hypothetical protein	389	281	9	6	41	53	0.0222443	0.00126143	0.147005	0.0588409
VC2616	succinylglutamate 5-semialdehyde dehydrogenase( EC:1.2.1.3 )	43	85	80	35	27	46	1.13611	1.02439	0.584542	0.0613277
VC2617	arginine/ornithine succinyltransferase, putative( EC:2.3.1.109 )	273	69	14	55	6	9	0.424192	0.527374	0.0762064	0.0766905
VC2618	bifunctional N-succinyldiaminopimelate-aminotransferase/acetylornithine transaminase protein( EC:2.6.1.11 )	87	55	12	33	0	8	0.368966	0.326732	0.0727273	0.102852
VC2619	para-aminobenzoate synthase component II( EC:4.1.3.27 )	60	107	5	5	7	15	0.0650312	0.0258832	0.128427	0.0166313
VC2620	hypothetical protein	187	74	1	5	53	63	0.0364576	0.0439962	0.567387	0.401586
VC2621	extracellular nuclease-related protein	226	727	101	322	340	995	0.444909	0.00281892	1.43653	0.0960156
VC2622	hypothetical protein	138	74	20	28	39	26	0.261653	0.165075	0.31698	0.0486084
VC2624	phosphoglycolate phosphatase( EC:3.1.3.18 )	11	32	0	3	6	6	0.046875	0.0662913	0.366477	0.253112
VC2627	DamX-related protein	64	16	8	5	3	6	0.21875	0.132583	0.210938	0.232019
VC2630	fimbrial assembly protein	1100	240	88	65	597	328	0.175417	0.13494	0.954697	0.582613
VC2631	fimbrial assembly protein PilP, putative	274	89	1	2	21	92	0.0130608	0.0133094	0.555175	0.676748
VC2632	fimbrial assembly protein PilO, putative	137	85	1	5	582	358	0.0330614	0.0364332	4.22997	0.0257461
VC2633	fimbrial assembly protein PilN, putative	10	15	0	0	49	56	0	0	4.31667	0.824958
VC2634	fimbrial assembly protein PilM, putative	129	147	12	23	22	35	0.124743	0.0448584	0.204319	0.0477669
VC2635	penicillin-binding protein 1A	6	5	0	0	0	0	0	0	0	0
VC2636	transcriptional regulator, LysR family	238	90	9	3	1	2	0.0355742	0.00316911	0.013212	0.0127424
VC2637	peroxiredoxin family protein/glutaredoxin	1	16	0	0	37	68	0	0	20.625	23.1577
VC2638	dihydrolipoamide dehydrogenase( EC:1.8.1.4 )	474	271	72	86	52	25	0.234621	0.116987	0.100978	0.0123416
VC2639	hypothetical protein	61	16	0	3	12	6	0.09375	0.132583	0.285861	0.126062
VC2641	argininosuccinate lyase( EC:4.3.2.1 )	283	247	111	235	56	83	0.671822	0.395408	0.266956	0.0976886
VC2642	argininosuccinate synthase( EC:6.3.4.5 )	233	236	29	23	58	25	0.110961	0.019096	0.17743	0.101113
VC2643	acetylglutamate kinase( EC:2.7.2.8 )	119	75	34	73	16	52	0.629524	0.48622	0.413894	0.395188
VC2644	N-acetyl-gamma-glutamyl-phosphate reductase( EC:1.2.1.38 )	136	169	7	5	6	1	0.0405282	0.0154749	0.0250174	0.0270118
VC2645	acetylornithine deacetylase( EC:3.5.1.16 )	281	199	66	23	33	25	0.175227	0.0843561	0.121533	0.0057915
VC2646	phosphoenolpyruvate carboxylase( EC:4.1.1.31 )	132	187	19	33	26	52	0.160205	0.023003	0.237522	0.05735
VC2647	hypothetical protein	22	89	2	2	19	48	0.0566905	0.0483924	0.701481	0.229322
VC2650	hypothetical protein	1	0	3	8	0	0	N/C	N/C	N/C	N/C
VC2653	export protein SecB	5	13	108	325	1	4	23.3	2.40416	0.253846	0.07615
VC2654	hypothetical protein	59	0	0	2	0	0	N/C	N/C	N/C	N/C
VC2655	lysyl-tRNA synthetase( EC:6.1.1.6 )	4	102	0	0	0	2	0	0	0.00980392	0.0138648
[truncated: 1,072 more rows]
